# Supplementary material for: Adult schistosomes have an epithelial bacterial population distinct from the surrounding mammalian host blood
Source: PLoS One. 2022 Jan 27;17(1):e0263188. doi: 10.1371/journal.pone.0263188 (PMC8794206; doi:10.1371/journal.pone.0263188)
Supplement: S1 Table — (CSV) [file pone.0263188.s005.csv]

Sample id	Label	Individual	include	Tissue and infection	Tissue-Type	Description
SJPB1	B_IN-1	1	1	blood-I	Mouse Blood	gDNA of whole blood collected by cardia puncture from SJP infected mice
SJPB2	B_IN-2	2	1	blood-I	Mouse Blood	gDNA of whole blood collected by cardia puncture from SJP infected mice
SJPB3	B_IN-3	3	1	blood-I	Mouse Blood	gDNA of whole blood collected by cardia puncture from SJP infected mice
SJPB4	B_IN-4	4	1	blood-I	Mouse Blood	gDNA of whole blood collected by cardia puncture from SJP infected mice
SJPB5	B_IN-5	5	1	blood-I	Mouse Blood	gDNA of whole blood collected by cardia puncture from SJP infected mice
SjPB6	B_IN-6	6	1	blood-I	Mouse Blood	gDNA of whole blood collected by cardia puncture from SJP infected mice
SjPB8	B_IN-8	8	1	blood-I	Mouse Blood	gDNA of whole blood collected by cardia puncture from SJP infected mice
SjPB10	B_IN-10	10	1	blood-I	Mouse Blood	gDNA of whole blood collected by cardia puncture from SJP infected mice
SjPB11	B_IN-11	11	1	blood-I	Mouse Blood	gDNA of whole blood collected by cardia puncture from SJP infected mice
SjPB12	B_IN-12	12	1	blood-I	Mouse Blood	gDNA of whole blood collected by cardia puncture from SJP infected mice
MNB1	B_UN-1	13	1	blood-U	Mouse Blood	gDNA of whole blood collected by cardia puncture from non-infected mice
MNB2	B_UN-2	14	1	blood-U	Mouse Blood	gDNA of whole blood collected by cardia puncture from non-infected mice
MNB3	B_UN-3	15	1	blood-U	Mouse Blood	gDNA of whole blood collected by cardia puncture from non-infected mice
MNB4	B_UN-4	16	1	blood-U	Mouse Blood	gDNA of whole blood collected by cardia puncture from non-infected mice
MNB5	B_UN-5	17	1	blood-U	Mouse Blood	gDNA of whole blood collected by cardia puncture from non-infected mice
MNB6	B_UN-6	18	1	blood-U	Mouse Blood	gDNA of whole blood collected by cardia puncture from non-infected mice
MNB9	B_UN-9	21	1	blood-U	Mouse Blood	gDNA of whole blood collected by cardia puncture from non-infected mice
MNB10	B_UN-10	22	1	blood-U	Mouse Blood	gDNA of whole blood collected by cardia puncture from non-infected mice
MNB11	B_UN-11	23	1	blood-U	Mouse Blood	gDNA of whole blood collected by cardia puncture from non-infected mice
MNB12	B_UN-12	24	1	blood-U	Mouse Blood	gDNA of whole blood collected by cardia puncture from non-infected mice
SJPGB1	G_IN-1	25	1	bile-I	Mouse Bile	gDNA from bile of sjp infected mice
SJPGB2	G_IN-2	26	1	bile-I	Mouse Bile	gDNA from bile of sjp infected mice
SJPGB3	G_IN-3	27	1	bile-I	Mouse Bile	gDNA from bile of sjp infected mice
SJPGB5	G_IN-5	29	1	bile-I	Mouse Bile	gDNA from bile of sjp infected mice
SjPGB6	G_IN-6	30	1	bile-I	Mouse Bile	gDNA from bile of sjp infected mice
SjPGB7	G_IN-7	31	1	bile-I	Mouse Bile	gDNA from bile of sjp infected mice
SjPGB8	G_IN-8	32	1	bile-I	Mouse Bile	gDNA from bile of sjp infected mice
SjPGB10	G_IN-10	34	1	bile-I	Mouse Bile	gDNA from bile of sjp infected mice
MNGB1	G_UN-1	35	1	bile-U	Mouse Bile	gDNA of bile from SJP non-infected mice
MNGB2	G_UN-2	36	1	bile-U	Mouse Bile	gDNA of bile from SJP non-infected mice
MNGB3	G_UN-3	37	1	bile-U	Mouse Bile	gDNA of bile from SJP non-infected mice
MNGB4	G_UN-4	38	1	bile-U	Mouse Bile	gDNA of bile from SJP non-infected mice
MNGB5	G_UN-5	39	1	bile-U	Mouse Bile	gDNA of bile from SJP non-infected mice
MNGB6	G_UN-6	40	1	bile-U	Mouse Bile	gDNA of bile from SJP non-infected mice
MNGB7	G_UN-7	41	1	bile-U	Mouse Bile	gDNA of bile from SJP non-infected mice
MNGB8	G_UN-8	42	1	bile-U	Mouse Bile	gDNA of bile from SJP non-infected mice
MNGB9	G_UN-9	43	1	bile-U	Mouse Bile	gDNA of bile from SJP non-infected mice
MNGB10	G_UN-10	44	1	bile-U	Mouse Bile	gDNA of bile from SJP non-infected mice
SJPT3	Sj_T-3	47	1	Sj-Tegument	Parasite	gDNA from SjP tegument
SJPT4	Sj_T-4	48	1	Sj-Tegument	Parasite	gDNA from SjP tegument
SJPT5	Sj_T-5	49	1	Sj-Tegument	Parasite	gDNA from SjP tegument
SJPT6	Sj_T-6	50	1	Sj-Tegument	Parasite	gDNA from SjP tegument
SJPT7	Sj_T-7	51	1	Sj-Tegument	Parasite	gDNA from SjP tegument
SJPT8	Sj_T-8	52	1	Sj-Tegument	Parasite	gDNA from SjP tegument
SJC3	Sj_C-3	55	1	Sj-Carcass	Parasite	gDNA from SjP carcass
SJC4	Sj_C-4	56	1	Sj-Carcass	Parasite	gDNA from SjP carcass
SJC5	Sj_C-5	57	1	Sj-Carcass	Parasite	gDNA from SjP carcass
SJC6	Sj_C-6	58	1	Sj-Carcass	Parasite	gDNA from SjP carcass
SJC7	Sj_C-7	59	1	Sj-Carcass	Parasite	gDNA from SjP carcass
NC	Kitome	61	1	Kitome	Kitome	negative control of gDNA processing
