# Supplementary material for: Adult schistosomes have an epithelial bacterial population distinct from the surrounding mammalian host blood
Source: PLoS One. 2022 Jan 27;17(1):e0263188. doi: 10.1371/journal.pone.0263188 (PMC8794206; doi:10.1371/journal.pone.0263188)
Supplement: S2 Table — Separate tabs contain Species, Genus and Phylum level data. Results include p- value based in Tissue and Infection status, False Discover Rate (FDR), adjusted p- value based in Tissue and Infection status, Paired p- value (Tukey), and mean abundance for each Tissue and Infection condition. (XLSX) [file pone.0263188.s006.xlsx]

## Sheet: Species
Taxa	P Tissue.and.infection	FDR Tissue.and.infection	P adjusted Tissue.and.infection	F Value Tissue.and.infection	P (Tukeys) bile-U-bile-I	P (Tukeys) blood-I-bile-I	P (Tukeys) blood-U-bile-I	P (Tukeys) blood-I-bile-U	P (Tukeys) blood-U-bile-U	P (Tukeys) blood-U-blood-I	blood-U mean	bile-U mean	blood-I mean	bile-I mean
Corynebacterium__Unclassified.Corynebacterium	0.036	0.72	1	3.2	0.16	0.99	0.92	0.21	0.027	0.77	0.29	1.98	0.84	0.68
Unclassified.Chitinophagaceae__Unclassified.Chitinophagaceae	0.03	0.72	1	3.4	0.92	1	0.17	0.95	0.029	0.095	0.73	0.015	0.14	0.18
Bacillus__Unclassified.Bacillus	0.049	0.72	1	2.9	0.086	0.75	1	0.43	0.063	0.71	0	0.09	0.037	0
Unclassified.WCHD330__Unclassified.WCHD330	0.049	0.72	1	2.9	0.94	0.94	0.28	1	0.071	0.071	0.58	0	0	0.14
Unclassified.Neisseriaceae__Unclassified.Neisseriaceae	0.1	0.72	1	2.2	0.21	1	1	0.17	0.17	1	0	0.66	0	0
Unclassified.Procabacteriaceae__Unclassified.Procabacteriaceae	0.12	0.72	1	2.1	0.23	1	1	0.19	0.19	1	0	0.23	0	0
Beijerinckia__Unclassified.Beijerinckia	0.12	0.72	1	2.1	0.23	1	1	0.19	0.19	1	0	0.13	0	0
Methanosarcina__Unclassified.Methanosarcina	0.12	0.72	1	2.1	0.23	1	1	0.19	0.19	1	0	0.1	0	0
Enterococcus_cecorum	0.13	0.72	1	2	0.24	1	1	0.19	0.19	1	0	0.23	0	0
Clostridium_celatum	0.17	0.72	1	1.8	1	1	0.26	1	0.21	0.31	0.43	0.024	0.07	0.024
Streptococcus_infantis	0.17	0.72	1	1.8	1	0.56	0.3	0.51	0.25	0.96	0.53	0	0.39	0
Hydrogenophaga__Unclassified.Hydrogenophaga	0.2	0.72	1	1.6	0.54	0.97	0.97	0.25	0.25	1	0	0.51	0	0.13
Sporosarcina__Unclassified.Sporosarcina	0.14	0.72	1	1.9	0.24	1	1	0.2	0.26	1	0.014	0.17	0	0
Acinetobacter__Unclassified.Acinetobacter	0.22	0.72	1	1.5	0.65	0.94	0.94	0.26	0.26	1	0	0.45	0	0.15
Unclassified.Intrasporangiaceae__Unclassified.Intrasporangiaceae	0.36	0.72	1	1.1	0.72	1	0.91	0.75	0.29	0.85	0	0.55	0.25	0.21
Unclassified.Lactobacillales__Unclassified.Lactobacillales	0.23	0.72	1	1.5	0.37	1	1	0.32	0.32	1	0	0.11	0	0
Leptothrix__Unclassified.Leptothrix	0.19	0.72	1	1.7	0.98	0.49	0.63	0.25	0.37	0.99	0.7	0	0.8	0.16
Klebsiella__Unclassified.Klebsiella	0.28	0.72	1	1.3	1	0.67	0.42	0.63	0.37	0.97	0.42	0	0.31	0
Unclassified.Solirubrobacterales__Unclassified.Solirubrobacterales	0.35	0.72	1	1.1	0.46	1	1	0.51	0.41	1	0	0.19	0.021	0
Unclassified.Rickettsiales__Unclassified.Rickettsiales	0.22	0.72	1	1.5	1	0.47	0.47	0.42	0.42	1	0	0.34	0	0.33
Bradyrhizobium__Unclassified.Bradyrhizobium	0.25	0.72	1	1.5	1	0.53	0.34	0.63	0.42	0.98	2.44	0.56	2.02	0.27
Unclassified	0.44	0.72	1	0.92	0.81	0.95	0.94	0.98	0.42	0.64	3.81	5.29	4.93	4.4
Unclassified.Opitutaceae__Unclassified.Opitutaceae	0.32	0.72	1	1.2	1	1	0.43	1	0.43	0.42	0.34	0.02	0.015	0
Pseudonocardia__Unclassified.Pseudonocardia	0.38	0.72	1	1.1	0.69	0.98	0.98	0.43	0.43	1	0	0.16	0	0.04
Nocardioides__Unclassified.Nocardioides	0.26	0.72	1	1.4	0.36	1	1	0.31	0.44	0.99	0.014	0.099	0	0
Polynucleobacter_cosmopolitanus	0.35	0.72	1	1.1	0.49	1	1	0.44	0.44	1	0	0.16	0	0
Unclassified.C111__Unclassified.C111	0.21	0.72	1	1.6	0.99	0.4	0.35	0.5	0.45	1	0.017	0.28	0.032	0.33
Exiguobacterium__Unclassified.Exiguobacterium	0.36	0.72	1	1.1	1	1	0.5	1	0.45	0.45	0.21	0	0	0
Desulfotomaculum__Unclassified.Desulfotomaculum	0.38	0.72	1	1.1	0.52	1	1	0.47	0.47	1	0	0.23	0	0
Candidatus_Nitrososphaera_SCA1145	0.36	0.72	1	1.1	0.99	0.7	0.7	0.49	0.49	1	0	0.063	0	0.051
Micrococcus__Unclassified.Micrococcus	0.43	0.72	1	0.94	0.95	0.86	0.86	0.5	0.5	1	0.12	0.74	0.12	0.48
Streptococcus__Unclassified.Streptococcus	0.46	0.72	1	0.87	0.76	0.99	0.99	0.51	0.51	1	0.016	0.24	0.018	0.074
Unclassified.Piscirickettsiaceae__Unclassified.Piscirickettsiaceae	0.32	0.72	1	1.2	0.8	0.85	0.98	0.28	0.52	0.97	0.1	0.42	0	0.2
Unclassified.YS2__Unclassified.YS2	0.44	0.72	1	0.93	0.57	1	1	0.52	0.52	1	0	0.2	0	0
Unclassified.Gemmatimonadales__Unclassified.Gemmatimonadales	0.44	0.72	1	0.91	1	1	0.57	1	0.52	0.54	0.67	0	0.015	0
Rudanella__Unclassified.Rudanella	0.44	0.72	1	0.93	0.57	1	1	0.52	0.52	1	0	0.35	0	0
Unclassified.Phycisphaerales__Unclassified.Phycisphaerales	0.44	0.72	1	0.93	1	1	0.57	1	0.52	0.52	0.14	0	0	0
Unclassified.Polyangiaceae__Unclassified.Polyangiaceae	0.44	0.72	1	0.93	1	1	0.57	1	0.52	0.52	0.29	0	0	0
Unclassified.Hyphomonadaceae__Unclassified.Hyphomonadaceae	0.44	0.72	1	0.93	1	1	0.57	1	0.52	0.52	0.2	0	0	0
Cloacibacterium__Unclassified.Cloacibacterium	0.44	0.72	1	0.93	0.57	1	1	0.52	0.52	1	0	0.22	0	0
Unclassified.ML615J28__Unclassified.ML615J28	0.44	0.72	1	0.93	0.57	1	1	0.52	0.52	1	0	0.25	0	0
Euzebya__Unclassified.Euzebya	0.44	0.72	1	0.93	0.57	1	1	0.52	0.52	1	0	0.24	0	0
Unclassified.BD73__Unclassified.BD73	0.44	0.72	1	0.93	1	1	0.57	1	0.52	0.52	0.23	0	0	0
Lysobacter__Unclassified.Lysobacter	0.44	0.72	1	0.93	1	1	0.57	1	0.52	0.52	0.23	0	0	0
Unclassified.Gemm1__Unclassified.Gemm1	0.44	0.72	1	0.93	0.57	1	1	0.52	0.52	1	0	0.23	0	0
Pseudoxanthomonas_mexicana	0.44	0.72	1	0.93	0.57	1	1	0.52	0.52	1	0	0.23	0	0
Bacillus_thermoamylovorans	0.44	0.72	1	0.93	0.57	1	1	0.52	0.52	1	0	0.22	0	0
Salinicoccus__Unclassified.Salinicoccus	0.44	0.72	1	0.93	0.57	1	1	0.52	0.52	1	0	0.22	0	0
Arcobacter__Unclassified.Arcobacter	0.44	0.72	1	0.93	0.57	1	1	0.52	0.52	1	0	0.21	0	0
Unclassified.OM27__Unclassified.OM27	0.44	0.72	1	0.93	1	1	0.57	1	0.52	0.52	0.21	0	0	0
Treponema__Unclassified.Treponema	0.44	0.72	1	0.93	1	1	0.57	1	0.52	0.52	0.21	0	0	0
Unclassified.Puniceicoccaceae__Unclassified.Puniceicoccaceae	0.44	0.72	1	0.93	0.57	1	1	0.52	0.52	1	0	0.21	0	0
Pilimelia__Unclassified.Pilimelia	0.44	0.72	1	0.93	0.57	1	1	0.52	0.52	1	0	0.2	0	0
Unclassified.GN02__Unclassified.GN02	0.44	0.72	1	0.93	1	1	0.57	1	0.52	0.52	0.17	0	0	0
Unclassified.OPB41__Unclassified.OPB41	0.44	0.72	1	0.93	1	1	0.57	1	0.52	0.52	0.19	0	0	0
Unclassified.211ds20__Unclassified.211ds20	0.44	0.72	1	0.93	0.57	1	1	0.52	0.52	1	0	0.19	0	0
Unclassified.Bacillales__Unclassified.Bacillales	0.44	0.72	1	0.93	1	1	0.57	1	0.52	0.52	0.19	0	0	0
Unclassified.Paenibacillaceae__Unclassified.Paenibacillaceae	0.44	0.72	1	0.93	0.57	1	1	0.52	0.52	1	0	0.19	0	0
Sulfuritalea__Unclassified.Sulfuritalea	0.44	0.72	1	0.93	1	1	0.57	1	0.52	0.52	0.18	0	0	0
Bifidobacterium__Unclassified.Bifidobacterium	0.44	0.72	1	0.93	0.57	1	1	0.52	0.52	1	0	0.17	0	0
Unclassified.Chlorobi__Unclassified.Chlorobi	0.44	0.72	1	0.93	1	1	0.57	1	0.52	0.52	0.17	0	0	0
Unclassified.Methylobacteriaceae__Unclassified.Methylobacteriaceae	0.44	0.72	1	0.93	0.57	1	1	0.52	0.52	1	0	0.17	0	0
Azoarcus__Unclassified.Azoarcus	0.44	0.72	1	0.93	0.57	1	1	0.52	0.52	1	0	0.17	0	0
Unclassified.RF39__Unclassified.RF39	0.44	0.72	1	0.93	1	1	0.57	1	0.52	0.52	0.16	0	0	0
Weissella__Unclassified.Weissella	0.44	0.72	1	0.93	0.57	1	1	0.52	0.52	1	0	0.16	0	0
Unclassified.ASSO13__Unclassified.ASSO13	0.44	0.72	1	0.93	0.57	1	1	0.52	0.52	1	0	0.16	0	0
Unclassified.Haliangiaceae__Unclassified.Haliangiaceae	0.44	0.72	1	0.93	0.57	1	1	0.52	0.52	1	0	0.1	0	0
Desulfococcus__Unclassified.Desulfococcus	0.44	0.72	1	0.93	0.57	1	1	0.52	0.52	1	0	0.15	0	0
Unclassified.Saprospirales__Unclassified.Saprospirales	0.44	0.72	1	0.93	0.57	1	1	0.52	0.52	1	0	0.15	0	0
Carnobacterium__Unclassified.Carnobacterium	0.44	0.72	1	0.93	0.57	1	1	0.52	0.52	1	0	0.15	0	0
WCHB105__Unclassified.WCHB105	0.44	0.72	1	0.93	1	1	0.57	1	0.52	0.52	0.14	0	0	0
Unclassified.PK29__Unclassified.PK29	0.44	0.72	1	0.93	1	1	0.57	1	0.52	0.52	0.14	0	0	0
Unclassified.Anaerolinaceae__Unclassified.Anaerolinaceae	0.44	0.72	1	0.93	0.57	1	1	0.52	0.52	1	0	0.13	0	0
Unclassified.Pirellulaceae__Unclassified.Pirellulaceae	0.44	0.72	1	0.93	0.57	1	1	0.52	0.52	1	0	0.12	0	0
Unclassified.LD1__Unclassified.LD1	0.44	0.72	1	0.93	0.57	1	1	0.52	0.52	1	0	0.12	0	0
Anaeromyxobacter__Unclassified.Anaeromyxobacter	0.44	0.72	1	0.93	1	1	0.57	1	0.52	0.52	0.12	0	0	0
Unclassified.Pelobacteraceae__Unclassified.Pelobacteraceae	0.44	0.72	1	0.93	1	1	0.57	1	0.52	0.52	0.12	0	0	0
Paenibacillus_barengoltzii	0.44	0.72	1	0.93	0.57	1	1	0.52	0.52	1	0	0.11	0	0
Unclassified.PRR11__Unclassified.PRR11	0.44	0.72	1	0.93	1	1	0.57	1	0.52	0.52	0.11	0	0	0
Unclassified.Flavobacteriaceae__Unclassified.Flavobacteriaceae	0.44	0.72	1	0.93	0.57	1	1	0.52	0.52	1	0	0.11	0	0
Leptotrichia__Unclassified.Leptotrichia	0.44	0.72	1	0.93	0.57	1	1	0.52	0.52	1	0	0.11	0	0
Unclassified.Rhodothermaceae__Unclassified.Rhodothermaceae	0.44	0.72	1	0.93	0.57	1	1	0.52	0.52	1	0	0.11	0	0
Novosphingobium__Unclassified.Novosphingobium	0.49	0.72	1	0.82	0.94	0.96	0.88	1	0.52	0.55	0.32	0.034	0.044	0.16
Methylotenera_mobilis	0.46	0.72	1	0.87	1	1	0.66	1	0.53	0.53	0.21	0	0	0.022
Unclassified.Caulobacteraceae__Unclassified.Caulobacteraceae	0.46	0.72	1	0.88	0.57	1	1	0.59	0.53	1	0	0.15	0.011	0
Unclassified.Pedosphaerales__Unclassified.Pedosphaerales	0.47	0.72	1	0.87	1	1	0.66	1	0.53	0.53	0.36	0	0	0.04
Unclassified.Methylophilaceae__Unclassified.Methylophilaceae	0.51	0.72	1	0.79	0.84	0.98	0.98	0.55	0.55	1	0	0.24	0	0.08
Luteolibacter__Unclassified.Luteolibacter	0.52	0.72	1	0.77	0.97	0.97	0.87	1	0.56	0.56	0.24	0	0	0.09
Unclassified.3BR5F__Unclassified.3BR5F	0.52	0.72	1	0.77	0.87	0.96	0.96	0.56	0.56	1	0	0.13	0	0.051
Kocuria_rhizophila	0.53	0.72	1	0.75	0.6	0.98	1	0.79	0.56	0.98	0	0.12	0.036	0
Unclassified.Sphingomonadaceae__Unclassified.Sphingomonadaceae	0.48	0.72	1	0.84	0.66	1	1	0.52	0.57	1	0.42	0	0.44	0.4
Unclassified.Gemm5__Unclassified.Gemm5	0.52	0.72	1	0.76	0.89	0.95	0.95	0.57	0.57	1	0	0.24	0	0.1
Unclassified.Legionellales__Unclassified.Legionellales	0.53	0.72	1	0.76	0.95	0.95	0.91	1	0.57	0.57	0.22	0	0	0.1
Variovorax_paradoxus	0.55	0.73	1	0.72	0.9	0.96	0.95	0.61	0.57	1	0	0.34	0.018	0.15
Actinomyces__Unclassified.Actinomyces	0.55	0.73	1	0.71	0.62	0.97	1	0.85	0.58	0.96	0	0.18	0.067	0
Unclassified.Gaiellaceae__Unclassified.Gaiellaceae	0.5	0.72	1	0.81	0.54	0.86	1	0.93	0.59	0.91	0.019	0.17	0.1	0
Unclassified.Conexibacteraceae__Unclassified.Conexibacteraceae	0.51	0.72	1	0.79	0.58	1	1	0.64	0.6	1	0.018	0.2	0.026	0
Haemophilus_parainfluenzae	0.57	0.73	1	0.68	0.64	0.95	1	0.9	0.6	0.94	0	0.16	0.07	0
Unclassified.Burkholderiaceae__Unclassified.Burkholderiaceae	0.57	0.73	1	0.68	1	0.95	0.64	0.94	0.6	0.9	0.097	0	0.044	0
Unclassified.Phyllobacteriaceae__Unclassified.Phyllobacteriaceae	0.3	0.72	1	1.3	1	0.47	0.65	0.41	0.61	0.99	0.039	0	0.049	0
Unclassified.Thiotrichaceae__Unclassified.Thiotrichaceae	0.49	0.72	1	0.82	1	0.78	0.78	0.61	0.61	1	0	0.18	0	0.15
Wautersiella__Unclassified.Wautersiella	0.58	0.73	1	0.67	1	0.94	0.65	0.93	0.61	0.92	0.12	0	0.061	0
Sediminibacterium__Unclassified.Sediminibacterium	0.68	0.77	1	0.51	0.95	1	0.93	0.91	0.61	0.94	0	0.15	0.072	0.081
Paucibacter__Unclassified.Paucibacter	0.38	0.72	1	1.1	0.94	0.75	0.94	0.97	0.62	0.35	0.6	0.16	0	0.38
Ralstonia__Unclassified.Ralstonia	0.48	0.72	1	0.84	1	1	0.52	1	0.62	0.61	0.66	0.25	0.24	0.16
Fusobacterium__Unclassified.Fusobacterium	0.37	0.72	1	1.1	0.93	0.9	0.32	1	0.63	0.68	0.066	0.023	0.026	0
Unclassified.Bacillaceae__Unclassified.Bacillaceae	0.59	0.73	1	0.65	1	0.92	0.67	0.91	0.63	0.95	0.14	0	0.074	0
Sulfuricurvum_kujiense	0.59	0.73	1	0.65	1	0.92	0.67	0.91	0.63	0.95	0.093	0	0.051	0
Flavobacterium_columnare	0.49	0.72	1	0.83	1	0.72	0.72	0.64	0.64	1	0	0.3	0	0.28
Variovorax__Unclassified.Variovorax	0.15	0.72	1	1.9	0.78	0.22	0.19	0.69	0.65	1	0	0.26	0.017	0.49
Unclassified.Methylococcaceae__Unclassified.Methylococcaceae	0.6	0.73	1	0.63	1	0.9	0.69	0.88	0.65	0.97	0.16	0	0.099	0
Unclassified.Betaproteobacteria__Unclassified.Betaproteobacteria	0.71	0.79	1	0.47	0.97	1	0.9	0.93	0.65	0.94	0.15	0	0.077	0.058
Unclassified.Oxalobacteraceae__Unclassified.Oxalobacteraceae	0.48	0.72	1	0.84	0.68	0.7	1	1	0.66	0.68	0.38	0.037	0.045	0.38
Roseomonas_mucosa	0.49	0.72	1	0.83	0.58	1	1	0.53	0.66	1	0.052	0.35	0	0
Unclassified.Rhizobiales__Unclassified.Rhizobiales	0.72	0.8	1	0.45	0.96	1	0.93	0.91	0.66	0.96	0.15	0	0.088	0.069
Blautia__Unclassified.Blautia	0.51	0.72	1	0.79	0.65	0.73	1	1	0.67	0.75	0.28	0.033	0.061	0.3
Unclassified.TM71__Unclassified.TM71	0.6	0.73	1	0.63	0.71	0.87	1	0.99	0.67	0.85	0.37	0	0.11	0.37
Unclassified.Sediment4__Unclassified.Sediment4	0.61	0.73	1	0.62	1	0.88	0.72	0.86	0.68	0.99	0.11	0	0.077	0
Cupriavidus__Unclassified.Cupriavidus	0.61	0.73	1	0.62	1	0.88	0.71	0.86	0.68	0.99	0.08	0	0.056	0
Hyphomicrobium__Unclassified.Hyphomicrobium	0.57	0.73	1	0.67	1	1	0.73	1	0.7	0.58	0.25	0.047	0.011	0.046
Unclassified.Erythrobacteraceae__Unclassified.Erythrobacteraceae	0.62	0.73	1	0.59	0.61	0.94	0.99	0.89	0.73	0.99	0.14	0	0.098	0.18
Serratia__Unclassified.Serratia	0.53	0.72	1	0.75	1	0.7	0.7	0.74	0.74	1	0	0.021	0	0.024
Unclassified.Microthrixaceae__Unclassified.Microthrixaceae	0.62	0.73	1	0.6	1	0.82	0.77	0.79	0.74	1	0.11	0	0.095	0
Leptolyngbya__Unclassified.Leptolyngbya	0.52	0.72	1	0.76	0.67	0.67	1	1	0.75	0.75	0.068	0	0	0.082
Tepidimonas__Unclassified.Tepidimonas	0.62	0.73	1	0.6	0.78	0.81	1	1	0.75	0.78	0	0.16	0.16	0
Limnohabitans__Unclassified.Limnohabitans	0.06	0.72	1	2.7	0.046	0.15	0.29	0.94	0.76	0.98	0.35	0.034	0.22	0.98
Unclassified.GCA004__Unclassified.GCA004	0.77	0.8	1	0.38	0.96	0.99	0.97	1	0.76	0.85	0.52	0.22	0.27	0.39
Unclassified.S247__Unclassified.S247	0.26	0.72	1	1.4	0.99	0.43	0.92	0.24	0.77	0.77	0.13	0.27	0	0.23
B42__Unclassified.B42	0.62	0.73	1	0.6	0.8	0.8	1	1	0.77	0.77	0	0.29	0.29	0
Unclassified.TM7__Unclassified.TM7	0.62	0.73	1	0.6	1	0.79	0.8	0.76	0.77	1	0.093	0	0.094	0
Unclassified.Koribacteraceae__Unclassified.Koribacteraceae	0.71	0.79	1	0.46	1	0.94	0.73	0.97	0.78	0.96	0	0.034	0.018	0.04
Unclassified.SM2F11__Unclassified.SM2F11	0.73	0.8	1	0.43	1	0.93	0.89	0.83	0.78	1	0.037	0.24	0.059	0.2
Unclassified.Myxococcales__Unclassified.Myxococcales	0.3	0.72	1	1.3	0.29	0.98	0.79	0.45	0.79	0.94	0.24	0	0.39	0.5
Enhydrobacter__Unclassified.Enhydrobacter	0.51	0.72	1	0.78	0.99	0.63	0.63	0.79	0.79	1	0	0.13	0	0.18
Unclassified.OD1__Unclassified.OD1	0.62	0.73	1	0.6	0.82	0.78	1	1	0.79	0.74	0	0.24	0.26	0
Flavobacterium__Unclassified.Flavobacterium	0.76	0.8	1	0.39	0.97	0.98	0.97	0.8	0.79	1	0.024	0.079	0.026	0.051
Staphylococcus_epidermidis	0.68	0.77	1	0.51	0.92	0.96	1	0.65	0.8	0.99	0.91	1.45	0.76	1.06
Unclassified.Aerococcaceae__Unclassified.Aerococcaceae	0.5	0.72	1	0.8	0.98	0.6	0.6	0.81	0.81	1	0	0.13	0	0.2
Janthinobacterium__Unclassified.Janthinobacterium	0.5	0.72	1	0.81	0.97	0.59	0.59	0.82	0.82	1	0	0.021	0	0.032
Unclassified.Clostridiales__Unclassified.Clostridiales	0.13	0.72	1	2	0.38	0.41	0.092	1	0.83	0.8	0.014	0.36	0.39	1.07
Unclassified.Rhodospirillaceae__Unclassified.Rhodospirillaceae	0.74	0.8	1	0.42	0.75	1	1	0.84	0.83	1	0.19	0.028	0.18	0.23
Bdellovibrio__Unclassified.Bdellovibrio	0.78	0.81	1	0.36	1	1	0.83	1	0.83	0.85	0.32	0.099	0.11	0.084
Rhodobacter__Unclassified.Rhodobacter	0.13	0.72	1	2	1	0.19	0.86	0.15	0.84	0.54	0.27	0	0.72	0
Prosthecobacter__Unclassified.Prosthecobacter	0.58	0.73	1	0.67	1	0.69	0.86	0.65	0.84	0.99	0.18	0	0.26	0
Bosea_genosp.	0.59	0.73	1	0.65	0.94	0.78	0.55	0.98	0.84	0.98	0.28	0.12	0.2	0
Unclassified.EW055__Unclassified.EW055	0.67	0.77	1	0.52	0.98	0.98	0.64	1	0.84	0.83	0.15	0.051	0.047	0
Pseudomonas_veronii	0.0019	0.47	0.55	6.1	0.024	0.0035	0.0034	0.86	0.85	1	0.023	0.21	0.026	0.96
Anaerolinea__Unclassified.Anaerolinea	0.39	0.72	1	1	0.48	1	0.9	0.43	0.85	0.89	0.13	0.29	0	0
Nitrospira__Unclassified.Nitrospira	0.48	0.72	1	0.84	0.94	0.55	0.55	0.85	0.85	1	0	0.095	0	0.17
Unclassified.Sphingobacteriales__Unclassified.Sphingobacteriales	0.66	0.77	1	0.53	0.62	0.97	0.97	0.84	0.85	1	0.37	0.076	0.37	0.54
Chryseobacterium__Unclassified.Chryseobacterium	0.66	0.77	1	0.54	0.61	0.89	0.96	0.94	0.85	0.99	0.1	0	0.072	0.17
Unclassified.Deltaproteobacteria__Unclassified.Deltaproteobacteria	0.73	0.8	1	0.44	0.99	0.93	0.7	0.99	0.85	0.96	0.11	0.034	0.064	0
Azospira__Unclassified.Azospira	0.67	0.77	1	0.52	0.62	0.87	0.97	0.96	0.86	0.99	0.13	0	0.08	0.21
Unclassified.SR1__Unclassified.SR1	0.73	0.8	1	0.43	0.96	0.95	0.99	0.69	0.86	0.99	0.17	0	0.24	0.11
Planifilum__Unclassified.Planifilum	0.41	0.72	1	1	0.37	0.97	0.8	0.61	0.87	0.96	0.38	0.63	0.22	0.064
Unclassified.Rhodocyclaceae__Unclassified.Rhodocyclaceae	0.47	0.72	1	0.87	0.43	0.97	0.85	0.65	0.87	0.98	0.2	0.38	0.11	0
Unclassified.Bacteriovoracaceae__Unclassified.Bacteriovoracaceae	0.47	0.72	1	0.86	0.92	0.53	0.53	0.87	0.87	1	0	0.082	0	0.15
Syntrophus__Unclassified.Syntrophus	0.6	0.73	1	0.63	0.9	0.69	1	0.97	0.88	0.65	0	0.088	0.14	0
Rhodococcus__Unclassified.Rhodococcus	0.73	0.8	1	0.44	0.72	1	0.98	0.82	0.88	1	0.33	0.56	0.28	0.21
Planctomyces__Unclassified.Planctomyces	0.14	0.72	1	1.9	0.17	0.17	0.48	1	0.89	0.89	0.057	0	0	0.18
Unclassified.Thermoactinomycetaceae__Unclassified.Thermoactinomycetaceae	0.6	0.73	1	0.63	1	0.69	0.91	0.65	0.89	0.97	0.043	0	0.071	0
Unclassified.Acidimicrobiales__Unclassified.Acidimicrobiales	0.83	0.85	1	0.3	0.87	1	1	0.86	0.89	1	0.48	0.18	0.52	0.52
Peredibacter_starrii	0.2	0.72	1	1.6	0.23	0.23	0.58	1	0.9	0.9	0.16	0	0	0.47
Mycobacterium__Unclassified.Mycobacterium	0.4	0.72	1	1	1	0.48	0.92	0.43	0.9	0.83	0.032	0	0.072	0
Pseudomonas__Unclassified.Pseudomonas	0.53	0.72	1	0.76	0.54	0.59	0.89	1	0.91	0.94	0.19	0.36	0.34	0
Unclassified.Gammaproteobacteria__Unclassified.Gammaproteobacteria	0.57	0.73	1	0.68	0.95	1	0.64	0.94	0.91	0.6	0.33	0.15	0	0
Unclassified.RB40__Unclassified.RB40	0.59	0.73	1	0.65	0.93	0.67	1	0.95	0.91	0.63	0	0.1	0.19	0
Unclassified.Sinobacteraceae__Unclassified.Sinobacteraceae	0.7	0.79	1	0.48	0.95	0.8	1	0.98	0.91	0.71	0.23	0.088	0	0.2
Sutterella__Unclassified.Sutterella	0.59	0.73	1	0.66	0.93	0.66	1	0.94	0.92	0.62	0	0.033	0.063	0
Rhodoferax__Unclassified.Rhodoferax	0.059	0.72	1	2.7	0.075	0.075	0.22	1	0.93	0.93	0.098	0	0	0.44
Unclassified.Actinomycetales__Unclassified.Actinomycetales	0.042	0.72	1	3	0.059	0.9	0.18	0.19	0.94	0.46	0.15	0	0.55	0.74
Unclassified.Rickettsiaceae__Unclassified.Rickettsiaceae	0.49	0.72	1	0.82	0.56	0.5	0.87	1	0.94	0.9	0.09	0.014	0	0.2
Paracoccus__Unclassified.Paracoccus	0.52	0.72	1	0.77	0.95	0.82	1	0.45	0.94	0.79	0.28	0.46	0	0.28
Luteimonas__Unclassified.Luteimonas	0.57	0.73	1	0.67	1	0.65	0.95	0.6	0.94	0.91	0.047	0	0.1	0
Unclassified.GKS2174__Unclassified.GKS2174	0.77	0.8	1	0.38	0.99	1	0.86	0.97	0.94	0.75	0.31	0.18	0.091	0.13
Unclassified.Legionellaceae__Unclassified.Legionellaceae	0.12	0.72	1	2.1	0.34	0.15	0.15	0.95	0.95	1	0	0.079	0	0.35
Bacteroides__Unclassified.Bacteroides	0.34	0.72	1	1.2	1	0.42	0.96	0.37	0.95	0.68	0.033	0	0.1	0
Corynebacterium_stationis	0.56	0.73	1	0.69	1	0.63	0.96	0.59	0.95	0.88	0.11	0	0.26	0
Subtercola_boreus	0.56	0.73	1	0.69	1	0.63	0.96	0.59	0.95	0.88	0.03	0	0.072	0
Unclassified.JG30KFCM45__Unclassified.JG30KFCM45	0.71	0.79	1	0.47	0.97	1	0.77	0.95	0.95	0.72	0	0.13	0.26	0.25
Unclassified.Bacteroidales__Unclassified.Bacteroidales	0.75	0.8	1	0.4	1	0.98	0.93	0.95	0.95	0.7	0.045	0.21	0.37	0.24
Unclassified.BD15__Unclassified.BD15	0.77	0.8	1	0.38	0.74	0.85	0.96	1	0.95	0.99	0.38	0.22	0.29	0.55
Unclassified.Lachnospiraceae__Unclassified.Lachnospiraceae	0.04	0.72	1	3.1	0.13	0.065	0.048	0.99	0.96	1	0.019	0.17	0.063	0.91
Unclassified.SHA31__Unclassified.SHA31	0.29	0.72	1	1.3	1	0.37	0.97	0.32	0.96	0.6	0.097	0	0.35	0
Unclassified.Porphyromonadaceae__Unclassified.Porphyromonadaceae	0.48	0.72	1	0.84	0.45	0.61	0.72	0.99	0.96	1	0.075	0	0.044	0.25
Deefgea__Unclassified.Deefgea	0.67	0.77	1	0.53	0.97	0.88	1	0.61	0.96	0.87	0.076	0	0.2	0.072
Unclassified.SBRH58__Unclassified.SBRH58	0.94	0.95	1	0.14	0.98	1	1	0.93	0.96	1	0.34	0.17	0.39	0.3
CF231__Unclassified.CF231	0.39	0.72	1	1	0.67	0.42	0.42	0.97	0.97	1	0	0.029	0	0.11
Unclassified.Acetobacteraceae__Unclassified.Acetobacteraceae	0.68	0.77	1	0.51	0.85	0.89	0.62	1	0.97	0.95	0.29	0.19	0.17	0
Ureibacillus__Unclassified.Ureibacillus	0.064	0.72	1	2.7	1	0.12	0.98	0.089	0.98	0.19	0.12	0	0.74	0
Unclassified.Chloroplast__Unclassified.Chloroplast	0.11	0.72	1	2.2	0.099	0.51	0.19	0.72	0.98	0.9	0.076	0	0.23	0.54
Polynucleobacter__Unclassified.Polynucleobacter	0.19	0.72	1	1.7	0.62	0.14	0.81	0.73	0.98	0.51	0.82	0.64	0.14	1.27
Rothia_mucilaginosa	0.54	0.73	1	0.73	0.52	0.96	0.74	0.79	0.98	0.95	0.06	0	0.14	0.23
Propionibacterium_acnes	0.59	0.73	1	0.64	0.76	0.9	0.54	0.99	0.98	0.9	0	0.033	0.058	0.12
Acinetobacter_lwoffii	0.77	0.8	1	0.38	0.87	0.76	0.98	0.99	0.98	0.91	0.098	0.2	0.26	0
Unclassified.EB1017__Unclassified.EB1017	0.83	0.85	1	0.29	0.95	0.84	1	0.99	0.98	0.89	0.059	0.034	0.015	0.069
Unclassified.Streptophyta__Unclassified.Streptophyta	0.9	0.92	1	0.19	0.89	1	0.98	0.94	0.98	1	0.3	0.38	0.26	0.22
Clavibacter__Unclassified.Clavibacter	0.9	0.92	1	0.19	1	0.91	0.94	0.97	0.98	1	0.38	0.24	0.42	0.16
Escherichia_coli	0.018	0.72	1	3.8	0.039	0.34	0.02	0.64	0.99	0.46	0.12	0.2	0.5	0.97
Fluviicola__Unclassified.Fluviicola	0.055	0.72	1	2.8	0.11	0.15	0.058	1	0.99	0.96	0.29	0.4	0.47	1.35
Unclassified.Cryptophyta__Unclassified.Cryptophyta	0.14	0.72	1	2	0.22	0.33	0.13	0.99	0.99	0.94	0.12	0.22	0.31	0.91
Unclassified.Burkholderiales__Unclassified.Burkholderiales	0.31	0.72	1	1.2	0.99	0.33	0.95	0.42	0.99	0.6	0.15	0.073	0.47	0
Solirubrobacter__Unclassified.Solirubrobacter	0.35	0.72	1	1.1	0.38	0.38	0.52	1	0.99	0.99	0.016	0	0	0.11
Kaistobacter__Unclassified.Kaistobacter	0.6	0.73	1	0.64	1	0.68	0.99	0.62	0.99	0.79	0.083	0.029	0.25	0.036
Unclassified.Solibacterales__Unclassified.Solibacterales	0.62	0.73	1	0.6	0.72	1	0.87	0.7	0.99	0.86	0.13	0.19	0.004	0
Unclassified.Verrucomicrobiaceae__Unclassified.Verrucomicrobiaceae	0.74	0.8	1	0.42	0.99	0.97	0.93	0.86	0.99	0.71	0.29	0.22	0	0.12
Unclassified.Caldilineaceae__Unclassified.Caldilineaceae	0.77	0.8	1	0.38	0.89	0.84	0.74	1	0.99	1	0.21	0.14	0.17	0
Sphingomonas__Unclassified.Sphingomonas	0.91	0.92	1	0.19	0.99	0.9	0.95	0.97	0.99	1	0.23	0.32	0.18	0.41
Curvibacter__Unclassified.Curvibacter	0.0033	0.47	0.96	5.5	0.0055	0.02	0.007	0.95	1	0.97	0.14	0.11	0.27	1.28
Sphingopyxis_alaskensis	0.0048	0.47	1	5.2	0.012	0.012	0.012	1	1	1	0	0	0	0.44
Unclassified.R441B__Unclassified.R441B	0.0073	0.53	1	4.7	0.017	0.017	0.017	1	1	1	0	0	0	0.31
Janthinobacterium_lividum	0.025	0.72	1	3.5	0.047	0.047	0.047	1	1	1	0	0	0	0.34
Aquaspirillum_putridiconchylium	0.045	0.72	1	3	0.076	0.076	0.076	1	1	1	0	0	0	0.39
Unclassified.Saprospiraceae__Unclassified.Saprospiraceae	0.048	0.72	1	2.9	0.081	0.081	0.081	1	1	1	0	0	0	0.44
Dechloromonas__Unclassified.Dechloromonas	0.048	0.72	1	2.9	0.081	0.081	0.081	1	1	1	0	0	0	0.29
Clostridium__Unclassified.Clostridium	0.049	0.72	1	2.9	0.082	0.082	0.082	1	1	1	0	0	0	0.48
Gemmata__Unclassified.Gemmata	0.051	0.72	1	2.9	0.085	0.085	0.085	1	1	1	0	0	0	0.12
Unclassified.Erysipelotrichaceae__Unclassified.Erysipelotrichaceae	0.051	0.72	1	2.9	0.085	0.085	0.085	1	1	1	0	0	0	0.18
Unclassified.Ruminococcaceae__Unclassified.Ruminococcaceae	0.061	0.72	1	2.7	0.11	0.09	0.1	1	1	1	0.014	0.019	0	0.55
Burkholderia__Unclassified.Burkholderia	0.067	0.72	1	2.6	0.095	0.095	0.14	1	1	1	0.019	0	0	0.23
Rheinheimera__Unclassified.Rheinheimera	0.083	0.72	1	2.4	0.13	0.13	0.13	1	1	1	0	0	0	0.18
Unclassified.OPB56__Unclassified.OPB56	0.083	0.72	1	2.4	0.13	0.13	0.13	1	1	1	0	0	0	0.14
SMB53__Unclassified.SMB53	0.11	0.72	1	2.1	0.15	0.32	0.13	0.97	1	0.95	0	0.014	0.097	0.42
Yersinia__Unclassified.Yersinia	0.11	0.72	1	2.1	0.17	0.17	0.17	1	1	1	0	0	0	0.24
Unclassified.VC2_1_Bac22__Unclassified.VC2_1_Bac22	0.12	0.72	1	2.1	1	0.23	1	0.19	1	0.19	0	0	0.33	0
Unclassified.SC3__Unclassified.SC3	0.12	0.72	1	2.1	1	0.23	1	0.19	1	0.19	0	0	0.32	0
Pedobacter__Unclassified.Pedobacter	0.13	0.72	1	2	1	0.24	1	0.2	1	0.2	0	0	0.043	0
Clostridium_cocleatum	0.14	0.72	1	1.9	0.16	0.42	0.16	0.93	1	0.93	0	0	0.045	0.17
Rubrivivax__Unclassified.Rubrivivax	0.14	0.72	1	2	1	0.25	1	0.21	1	0.21	0	0	0.028	0
Granulicatella__Unclassified.Granulicatella	0.15	0.72	1	1.9	1	0.24	1	0.2	1	0.29	0.016	0	0.15	0
Coprococcus__Unclassified.Coprococcus	0.2	0.72	1	1.7	0.23	0.31	0.26	1	1	1	0.014	0	0.036	0.4
C39__Unclassified.C39	0.21	0.72	1	1.6	0.28	0.28	0.28	1	1	1	0	0	0	0.25
Prevotella_melaninogenica	0.22	0.72	1	1.6	0.25	0.4	0.25	0.99	1	0.99	0	0	0.026	0.16
Cellvibrio__Unclassified.Cellvibrio	0.27	0.72	1	1.4	0.32	0.8	0.32	0.82	1	0.82	0	0	0.082	0.17
Phenylobacterium__Unclassified.Phenylobacterium	0.3	0.72	1	1.3	0.37	0.37	0.37	1	1	1	0	0	0	0.27
Unclassified.Chlamydomonadaceae__Unclassified.Chlamydomonadaceae	0.3	0.72	1	1.3	0.37	0.37	0.37	1	1	1	0	0	0	0.11
Zoogloea__Unclassified.Zoogloea	0.3	0.72	1	1.3	0.37	0.37	0.37	1	1	1	0	0	0	0.11
Plesiomonas__Unclassified.Plesiomonas	0.3	0.72	1	1.3	0.37	0.37	0.37	1	1	1	0	0	0	0.22
Unclassified.Pasteurellales__Unclassified.Pasteurellales	0.3	0.72	1	1.3	0.37	0.37	0.37	1	1	1	0	0	0	0.2
Dokdonella__Unclassified.Dokdonella	0.3	0.72	1	1.3	0.37	0.37	0.37	1	1	1	0	0	0	0.2
Unclassified.Clostridiaceae__Unclassified.Clostridiaceae	0.3	0.72	1	1.3	0.37	0.37	0.37	1	1	1	0	0	0	0.2
Legionella__Unclassified.Legionella	0.3	0.72	1	1.3	0.37	0.37	0.37	1	1	1	0	0	0	0.14
Geothrix__Unclassified.Geothrix	0.3	0.72	1	1.3	0.37	0.37	0.37	1	1	1	0	0	0	0.17
Unclassified.Coxiellaceae__Unclassified.Coxiellaceae	0.3	0.72	1	1.3	0.37	0.37	0.37	1	1	1	0	0	0	0.14
HA73__Unclassified.HA73	0.3	0.72	1	1.3	0.37	0.37	0.37	1	1	1	0	0	0	0.17
Eikenella__Unclassified.Eikenella	0.3	0.72	1	1.3	0.37	0.37	0.37	1	1	1	0	0	0	0.16
Anaerococcus__Unclassified.Anaerococcus	0.3	0.72	1	1.3	0.37	0.37	0.37	1	1	1	0	0	0	0.12
Methanocalculus__Unclassified.Methanocalculus	0.3	0.72	1	1.3	0.37	0.37	0.37	1	1	1	0	0	0	0.16
Odoribacter__Unclassified.Odoribacter	0.3	0.72	1	1.3	0.37	0.37	0.37	1	1	1	0	0	0	0.14
Unclassified.SB1__Unclassified.SB1	0.3	0.72	1	1.3	0.37	0.37	0.37	1	1	1	0	0	0	0.13
Unclassified.BME43__Unclassified.BME43	0.3	0.72	1	1.3	0.37	0.37	0.37	1	1	1	0	0	0	0.13
Giesbergeria__Unclassified.Giesbergeria	0.3	0.72	1	1.3	0.37	0.37	0.37	1	1	1	0	0	0	0.13
Unclassified.auto67_4W__Unclassified.auto67_4W	0.3	0.72	1	1.3	0.37	0.37	0.37	1	1	1	0	0	0	0.12
Oscillospira__Unclassified.Oscillospira	0.34	0.72	1	1.2	0.38	0.51	0.38	1	1	1	0	0	0.058	0.42
Candidatus_Koribacter__Unclassified.Candidatus_Koribacter	0.36	0.72	1	1.1	0.47	0.46	0.38	1	1	1	0	0.02	0.017	0.2
Ruminococcus_gnavus	0.36	0.72	1	1.1	0.39	0.56	0.39	0.99	1	0.99	0	0	0.036	0.2
Unclassified.Comamonadaceae__Unclassified.Comamonadaceae	0.4	0.72	1	1	1	0.53	1	0.48	1	0.48	0	0	0.28	0
Unclassified.Planococcaceae__Unclassified.Planococcaceae	0.41	0.72	1	0.98	1	0.64	1	0.47	1	0.47	0	0	0.29	0.04
Methylibium__Unclassified.Methylibium	0.42	0.72	1	0.96	0.6	1	0.6	0.65	1	0.65	0	0	0.16	0.18
Sterolibacterium__Unclassified.Sterolibacterium	0.44	0.72	1	0.93	1	0.57	1	0.52	1	0.52	0	0	0.35	0
Unclassified.S0208__Unclassified.S0208	0.44	0.72	1	0.93	1	0.57	1	0.52	1	0.52	0	0	0.28	0
Unclassified.TSCOR003O20__Unclassified.TSCOR003O20	0.44	0.72	1	0.93	1	0.57	1	0.52	1	0.52	0	0	0.27	0
Gemmatimonas__Unclassified.Gemmatimonas	0.44	0.72	1	0.93	1	0.57	1	0.52	1	0.52	0	0	0.27	0
Unclassified.Syntrophaceae__Unclassified.Syntrophaceae	0.44	0.72	1	0.93	1	0.57	1	0.52	1	0.52	0	0	0.27	0
Unclassified.Chromatiaceae__Unclassified.Chromatiaceae	0.44	0.72	1	0.93	1	0.57	1	0.52	1	0.52	0	0	0.26	0
Unclassified.Sva0725__Unclassified.Sva0725	0.44	0.72	1	0.93	1	0.57	1	0.52	1	0.52	0	0	0.23	0
Flectobacillus__Unclassified.Flectobacillus	0.44	0.72	1	0.93	1	0.57	1	0.52	1	0.52	0	0	0.17	0
Unclassified.Parachlamydiaceae__Unclassified.Parachlamydiaceae	0.44	0.72	1	0.93	1	0.57	1	0.52	1	0.52	0	0	0.15	0
Rothia_dentocariosa	0.44	0.72	1	0.92	0.48	0.83	0.48	0.92	1	0.92	0	0	0.037	0.089
Unclassified.Hyphomicrobiaceae__Unclassified.Hyphomicrobiaceae	0.44	0.72	1	0.93	1	0.57	1	0.52	1	0.52	0	0	0.098	0
Zymomonas__Unclassified.Zymomonas	0.46	0.72	1	0.88	0.75	1	0.75	0.59	1	0.59	0	0	0.19	0.16
Unclassified.Aeromonadaceae__Unclassified.Aeromonadaceae	0.46	0.72	1	0.87	0.7	1	0.7	0.63	1	0.63	0	0	0.14	0.13
Unclassified.Gemmatimonadetes__Unclassified.Gemmatimonadetes	0.48	0.72	1	0.84	0.61	0.99	0.61	0.76	1	0.76	0	0	0.14	0.19
Unclassified.Gemellaceae__Unclassified.Gemellaceae	0.5	0.72	1	0.81	0.59	0.97	0.59	0.82	1	0.82	0	0	0.078	0.12
Unclassified.Alphaproteobacteria__Unclassified.Alphaproteobacteria	0.51	0.72	1	0.78	0.97	0.84	0.97	0.55	1	0.55	0	0	0.097	0.032
Comamonas__Unclassified.Comamonas	0.51	0.72	1	0.79	0.98	0.84	0.98	0.55	1	0.55	0	0	0.12	0.04
Lactobacillus__Unclassified.Lactobacillus	0.52	0.72	1	0.78	0.53	0.68	0.57	0.99	1	1	0.046	0.034	0.076	0.27
Unclassified.MIZ46__Unclassified.MIZ46	0.53	0.72	1	0.75	0.93	0.93	0.93	0.58	1	0.58	0	0	0.27	0.13
Unclassified.Chromatiales__Unclassified.Chromatiales	0.53	0.72	1	0.75	0.69	1	0.69	0.74	1	0.74	0	0	0.17	0.2
Unclassified.ZB2__Unclassified.ZB2	0.58	0.73	1	0.66	0.99	0.63	1	0.74	1	0.65	0.9	0.85	0.48	0.95
Bdellovibrio_bacteriovorus	0.62	0.73	1	0.6	0.82	1	0.77	0.8	1	0.74	0.23	0.21	0	0
Unclassified.Stramenopiles__Unclassified.Stramenopiles	0.64	0.75	1	0.57	0.84	0.58	0.93	0.96	1	0.89	0.11	0.071	0	0.2
Unclassified.ACKM1__Unclassified.ACKM1	0.69	0.78	1	0.49	0.7	0.75	0.79	1	1	1	0.21	0.16	0.18	0.46
Acinetobacter_guillouiae	0.73	0.8	1	0.44	0.7	0.86	0.8	0.99	1	1	0.41	0.32	0.47	0.86
Unclassified.A4b__Unclassified.A4b	0.75	0.8	1	0.4	0.93	0.7	0.94	0.96	1	0.94	0.2	0.18	0.054	0.34
Prevotella__Unclassified.Prevotella	0.77	0.8	1	0.38	0.79	0.97	0.8	0.96	1	0.96	0.055	0.052	0.1	0.16
SJA88__Unclassified.SJA88	0.77	0.8	1	0.37	1	0.79	1	0.84	1	0.87	0.074	0.081	0	0.096
Unclassified.NKB19__Unclassified.NKB19	0.79	0.82	1	0.35	0.79	0.98	0.86	0.94	1	0.98	0.12	0.14	0.061	0
Unclassified.AKYG1722__Unclassified.AKYG1722	0.81	0.84	1	0.32	0.84	0.96	0.82	0.98	1	0.98	0.13	0.13	0.075	0
Unclassified.Cytophagaceae__Unclassified.Cytophagaceae	0.94	0.95	1	0.14	0.96	0.93	0.99	1	1	0.99	0.76	0.66	0.61	0.91
Unclassified.Lactobacillaceae__Unclassified.Lactobacillaceae	0.95	0.95	1	0.12	0.97	0.99	0.94	1	1	0.99	0.049	0.044	0.036	0.025
Leucobacter__Unclassified.Leucobacter	0.96	0.96	1	0.094	1	0.97	1	0.99	1	0.97	0.27	0.23	0.16	0.29
Turicibacter__Unclassified.Turicibacter	NaN	NaN	NaN	NaN	NaN	NaN	NaN	NaN	NaN	NaN	0	0	0	0
Actinobacillus_muris	NaN	NaN	NaN	NaN	NaN	NaN	NaN	NaN	NaN	NaN	0	0	0	0
Collimonas__Unclassified.Collimonas	NaN	NaN	NaN	NaN	NaN	NaN	NaN	NaN	NaN	NaN	0	0	0	0
Unclassified.Syntrophobacteraceae__Unclassified.Syntrophobacteraceae	NaN	NaN	NaN	NaN	NaN	NaN	NaN	NaN	NaN	NaN	0	0	0	0
Unclassified.HTCC2089__Unclassified.HTCC2089	NaN	NaN	NaN	NaN	NaN	NaN	NaN	NaN	NaN	NaN	0	0	0	0
Clostridium_aminophilum	NaN	NaN	NaN	NaN	NaN	NaN	NaN	NaN	NaN	NaN	0	0	0	0
Prevotella_ruminicola	NaN	NaN	NaN	NaN	NaN	NaN	NaN	NaN	NaN	NaN	0	0	0	0
Finegoldia__Unclassified.Finegoldia	NaN	NaN	NaN	NaN	NaN	NaN	NaN	NaN	NaN	NaN	0	0	0	0

## Sheet: Genus
Taxa	P Tissue.and.infection	FDR Tissue.and.infection	P adjusted Tissue.and.infection	F Value Tissue.and.infection	P (Tukeys) bile-U-bile-I	P (Tukeys) blood-I-bile-I	P (Tukeys) blood-U-bile-I	P (Tukeys) blood-I-bile-U	P (Tukeys) blood-U-bile-U	P (Tukeys) blood-U-blood-I	blood-U mean	bile-U mean	blood-I mean	bile-I mean
Curvibacter	0.0033	0.7	0.96	5.5	0.0055	0.02	0.007	0.95	1	0.97	0.14	0.11	0.27	1.28
Sphingopyxis	0.0048	0.7	1	5.2	0.012	0.012	0.012	1	1	1	0	0	0	0.44
Unclassified.R441B	0.0073	0.71	1	4.7	0.017	0.017	0.017	1	1	1	0	0	0	0.31
Janthinobacterium	0.012	0.72	1	4.2	0.034	0.023	0.023	1	1	1	0	0.021	0	0.38
Escherichia	0.018	0.72	1	3.8	0.039	0.34	0.02	0.64	0.99	0.46	0.12	0.2	0.5	0.97
Unclassified.Chitinophagaceae	0.03	0.72	1	3.4	0.92	1	0.17	0.95	0.029	0.095	0.73	0.015	0.14	0.18
Unclassified.Lachnospiraceae	0.04	0.72	1	3.1	0.13	0.065	0.048	0.99	0.96	1	0.019	0.17	0.063	0.91
Unclassified.Actinomycetales	0.042	0.72	1	3	0.059	0.9	0.18	0.19	0.94	0.46	0.15	0	0.55	0.74
Aquaspirillum	0.045	0.72	1	3	0.076	0.076	0.076	1	1	1	0	0	0	0.39
Unclassified.Saprospiraceae	0.048	0.72	1	2.9	0.081	0.081	0.081	1	1	1	0	0	0	0.44
Dechloromonas	0.048	0.72	1	2.9	0.081	0.081	0.081	1	1	1	0	0	0	0.29
Unclassified.WCHD330	0.049	0.72	1	2.9	0.94	0.94	0.28	1	0.071	0.071	0.58	0	0	0.14
Corynebacterium	0.05	0.72	1	2.9	0.18	0.93	0.94	0.42	0.039	0.6	0.32	1.98	1.06	0.68
Gemmata	0.051	0.72	1	2.9	0.085	0.085	0.085	1	1	1	0	0	0	0.12
Unclassified.Erysipelotrichaceae	0.051	0.72	1	2.9	0.085	0.085	0.085	1	1	1	0	0	0	0.18
Fluviicola	0.055	0.72	1	2.8	0.11	0.15	0.058	1	0.99	0.96	0.29	0.4	0.47	1.35
Legionella	0.057	0.72	1	2.8	0.094	0.094	0.094	1	1	1	0	0	0	0.22
Rhodoferax	0.059	0.72	1	2.7	0.075	0.075	0.22	1	0.93	0.93	0.098	0	0	0.44
Limnohabitans	0.06	0.72	1	2.7	0.046	0.15	0.29	0.94	0.76	0.98	0.35	0.034	0.22	0.98
Unclassified.Ruminococcaceae	0.061	0.72	1	2.7	0.11	0.09	0.1	1	1	1	0.014	0.019	0	0.55
Ureibacillus	0.064	0.72	1	2.7	1	0.12	0.98	0.089	0.98	0.19	0.12	0	0.74	0
Burkholderia	0.067	0.72	1	2.6	0.095	0.095	0.14	1	1	1	0.019	0	0	0.23
Rheinheimera	0.083	0.72	1	2.4	0.13	0.13	0.13	1	1	1	0	0	0	0.18
Unclassified.OPB56	0.083	0.72	1	2.4	0.13	0.13	0.13	1	1	1	0	0	0	0.14
Clostridium	0.1	0.72	1	2.2	0.12	0.21	0.83	0.99	0.44	0.62	0.43	0.024	0.1	0.67
Unclassified.Neisseriaceae	0.1	0.72	1	2.2	0.21	1	1	0.17	0.17	1	0	0.66	0	0
Unclassified.Chloroplast	0.11	0.72	1	2.2	0.099	0.51	0.19	0.72	0.98	0.9	0.076	0	0.23	0.54
SMB53	0.11	0.72	1	2.1	0.15	0.32	0.13	0.97	1	0.95	0	0.014	0.097	0.42
Yersinia	0.11	0.72	1	2.1	0.17	0.17	0.17	1	1	1	0	0	0	0.24
Unclassified.Legionellaceae	0.12	0.72	1	2.1	0.34	0.15	0.15	0.95	0.95	1	0	0.079	0	0.35
Unclassified.VC2_1_Bac22	0.12	0.72	1	2.1	1	0.23	1	0.19	1	0.19	0	0	0.33	0
Unclassified.SC3	0.12	0.72	1	2.1	1	0.23	1	0.19	1	0.19	0	0	0.32	0
Unclassified.Procabacteriaceae	0.12	0.72	1	2.1	0.23	1	1	0.19	0.19	1	0	0.23	0	0
Beijerinckia	0.12	0.72	1	2.1	0.23	1	1	0.19	0.19	1	0	0.13	0	0
Methanosarcina	0.12	0.72	1	2.1	0.23	1	1	0.19	0.19	1	0	0.1	0	0
Unclassified.Clostridiales	0.13	0.72	1	2	0.38	0.41	0.092	1	0.83	0.8	0.014	0.36	0.39	1.07
Rhodobacter	0.13	0.72	1	2	1	0.19	0.86	0.15	0.84	0.54	0.27	0	0.72	0
Enterococcus	0.13	0.72	1	2	0.24	1	1	0.19	0.19	1	0	0.23	0	0
Pedobacter	0.13	0.72	1	2	1	0.24	1	0.2	1	0.2	0	0	0.043	0
Unclassified.Cryptophyta	0.14	0.72	1	2	0.22	0.33	0.13	0.99	0.99	0.94	0.12	0.22	0.31	0.91
Variovorax	0.14	0.72	1	1.9	1	0.43	0.38	0.32	0.27	1	0	0.61	0.035	0.57
Planctomyces	0.14	0.72	1	1.9	0.17	0.17	0.48	1	0.89	0.89	0.057	0	0	0.18
Sporosarcina	0.14	0.72	1	1.9	0.24	1	1	0.2	0.26	1	0.014	0.17	0	0
Rubrivivax	0.14	0.72	1	2	1	0.25	1	0.21	1	0.21	0	0	0.028	0
Granulicatella	0.15	0.72	1	1.9	1	0.24	1	0.2	1	0.29	0.016	0	0.15	0
Prevotella	0.17	0.72	1	1.8	0.19	0.39	0.2	0.97	1	0.97	0.055	0.052	0.11	0.31
Leptothrix	0.19	0.72	1	1.7	0.98	0.49	0.63	0.25	0.37	0.99	0.7	0	0.8	0.16
Polynucleobacter	0.2	0.72	1	1.6	0.69	0.15	0.82	0.68	0.99	0.52	0.82	0.69	0.14	1.27
Pseudomonas	0.2	0.72	1	1.6	0.68	0.41	0.16	0.96	0.7	0.93	0.21	0.57	0.41	0.96
Hydrogenophaga	0.2	0.72	1	1.6	0.54	0.97	0.97	0.25	0.25	1	0	0.51	0	0.13
Peredibacter	0.2	0.72	1	1.6	0.23	0.23	0.58	1	0.9	0.9	0.16	0	0	0.47
Coprococcus	0.2	0.72	1	1.7	0.23	0.31	0.26	1	1	1	0.014	0	0.036	0.4
Pantoea	0.2	0.72	1	1.6	1	0.99	0.31	0.98	0.22	0.4	0.1	0.02	0.035	0.024
Unclassified.C111	0.21	0.72	1	1.6	0.99	0.4	0.35	0.5	0.45	1	0.017	0.28	0.032	0.33
Bacillus	0.21	0.72	1	1.6	0.31	1	1	0.38	0.27	1	0	0.3	0.037	0
C39	0.21	0.72	1	1.6	0.28	0.28	0.28	1	1	1	0	0	0	0.25
Unclassified.Kineosporiaceae	0.21	0.72	1	1.6	0.34	1	1	0.29	0.29	1	0	0.095	0	0
Unclassified.Rickettsiales	0.22	0.72	1	1.5	1	0.47	0.47	0.42	0.42	1	0	0.34	0	0.33
Unclassified.Lactobacillales	0.23	0.72	1	1.5	0.37	1	1	0.32	0.32	1	0	0.11	0	0
Rhodoplanes	0.23	0.72	1	1.5	0.79	0.28	0.28	0.78	0.78	1	0	0.033	0	0.068
Bradyrhizobium	0.25	0.72	1	1.5	1	0.53	0.34	0.63	0.42	0.98	2.44	0.56	2.02	0.27
Unclassified.S247	0.26	0.72	1	1.4	0.99	0.43	0.92	0.24	0.77	0.77	0.13	0.27	0	0.23
Nocardioides	0.26	0.72	1	1.4	0.36	1	1	0.31	0.44	0.99	0.014	0.099	0	0
Cellvibrio	0.27	0.72	1	1.4	0.32	0.8	0.32	0.82	1	0.82	0	0	0.082	0.17
Klebsiella	0.28	0.72	1	1.3	1	0.67	0.42	0.63	0.37	0.97	0.42	0	0.31	0
Flavobacterium	0.29	0.72	1	1.3	0.95	0.76	0.73	0.39	0.36	1	0.024	0.44	0.037	0.3
Rothia	0.29	0.72	1	1.3	0.26	0.77	0.44	0.78	0.98	0.94	0.06	0	0.15	0.32
Unclassified.SHA31	0.29	0.72	1	1.3	1	0.37	0.97	0.32	0.96	0.6	0.097	0	0.35	0
Unclassified.Myxococcales	0.3	0.72	1	1.3	0.29	0.98	0.79	0.45	0.79	0.94	0.24	0	0.39	0.5
Phenylobacterium	0.3	0.72	1	1.3	0.37	0.37	0.37	1	1	1	0	0	0	0.27
Unclassified.Chlamydomonadaceae	0.3	0.72	1	1.3	0.37	0.37	0.37	1	1	1	0	0	0	0.11
Zoogloea	0.3	0.72	1	1.3	0.37	0.37	0.37	1	1	1	0	0	0	0.11
Plesiomonas	0.3	0.72	1	1.3	0.37	0.37	0.37	1	1	1	0	0	0	0.22
Unclassified.Pasteurellales	0.3	0.72	1	1.3	0.37	0.37	0.37	1	1	1	0	0	0	0.2
Dokdonella	0.3	0.72	1	1.3	0.37	0.37	0.37	1	1	1	0	0	0	0.2
Unclassified.Clostridiaceae	0.3	0.72	1	1.3	0.37	0.37	0.37	1	1	1	0	0	0	0.2
Unclassified.Phyllobacteriaceae	0.3	0.72	1	1.3	1	0.47	0.65	0.41	0.61	0.99	0.039	0	0.049	0
Geothrix	0.3	0.72	1	1.3	0.37	0.37	0.37	1	1	1	0	0	0	0.17
Unclassified.Coxiellaceae	0.3	0.72	1	1.3	0.37	0.37	0.37	1	1	1	0	0	0	0.14
HA73	0.3	0.72	1	1.3	0.37	0.37	0.37	1	1	1	0	0	0	0.17
Eikenella	0.3	0.72	1	1.3	0.37	0.37	0.37	1	1	1	0	0	0	0.16
Anaerococcus	0.3	0.72	1	1.3	0.37	0.37	0.37	1	1	1	0	0	0	0.12
Methanocalculus	0.3	0.72	1	1.3	0.37	0.37	0.37	1	1	1	0	0	0	0.16
Odoribacter	0.3	0.72	1	1.3	0.37	0.37	0.37	1	1	1	0	0	0	0.14
Unclassified.SB1	0.3	0.72	1	1.3	0.37	0.37	0.37	1	1	1	0	0	0	0.13
Unclassified.BME43	0.3	0.72	1	1.3	0.37	0.37	0.37	1	1	1	0	0	0	0.13
Giesbergeria	0.3	0.72	1	1.3	0.37	0.37	0.37	1	1	1	0	0	0	0.13
Unclassified.auto67_4W	0.3	0.72	1	1.3	0.37	0.37	0.37	1	1	1	0	0	0	0.12
Unclassified.BS119	0.3	0.72	1	1.3	0.37	0.37	0.37	1	1	1	0	0	0	0.12
Pseudanabaena	0.3	0.72	1	1.3	0.37	0.37	0.37	1	1	1	0	0	0	0.11
Unclassified.Burkholderiales	0.31	0.72	1	1.2	0.99	0.33	0.95	0.42	0.99	0.6	0.15	0.073	0.47	0
Unclassified.Piscirickettsiaceae	0.32	0.72	1	1.2	0.8	0.85	0.98	0.28	0.52	0.97	0.1	0.42	0	0.2
Unclassified.Opitutaceae	0.32	0.72	1	1.2	1	1	0.43	1	0.43	0.42	0.34	0.02	0.015	0
Oscillospira	0.34	0.72	1	1.2	0.38	0.51	0.38	1	1	1	0	0	0.058	0.42
Bacteroides	0.34	0.72	1	1.2	1	0.42	0.96	0.37	0.95	0.68	0.033	0	0.1	0
Unclassified.Solirubrobacterales	0.35	0.72	1	1.1	0.46	1	1	0.51	0.41	1	0	0.19	0.021	0
Solirubrobacter	0.35	0.72	1	1.1	0.38	0.38	0.52	1	0.99	0.99	0.016	0	0	0.11
Unclassified.Intrasporangiaceae	0.36	0.72	1	1.1	0.72	1	0.91	0.75	0.29	0.85	0	0.55	0.25	0.21
Exiguobacterium	0.36	0.72	1	1.1	1	1	0.5	1	0.45	0.45	0.21	0	0	0
Candidatus_Koribacter	0.36	0.72	1	1.1	0.47	0.46	0.38	1	1	1	0	0.02	0.017	0.2
Candidatus_Nitrososphaera	0.36	0.72	1	1.1	0.99	0.7	0.7	0.49	0.49	1	0	0.063	0	0.051
Fusobacterium	0.37	0.72	1	1.1	0.93	0.9	0.32	1	0.63	0.68	0.066	0.023	0.026	0
Paucibacter	0.38	0.72	1	1.1	0.94	0.75	0.94	0.97	0.62	0.35	0.6	0.16	0	0.38
Desulfotomaculum	0.38	0.72	1	1.1	0.52	1	1	0.47	0.47	1	0	0.23	0	0
Pseudonocardia	0.38	0.72	1	1.1	0.69	0.98	0.98	0.43	0.43	1	0	0.16	0	0.04
Anaerolinea	0.39	0.72	1	1	0.48	1	0.9	0.43	0.85	0.89	0.13	0.29	0	0
CF231	0.39	0.72	1	1	0.67	0.42	0.42	0.97	0.97	1	0	0.029	0	0.11
Unclassified.Comamonadaceae	0.4	0.72	1	1	1	0.53	1	0.48	1	0.48	0	0	0.28	0
Mycobacterium	0.4	0.72	1	1	1	0.48	0.92	0.43	0.9	0.83	0.032	0	0.072	0
Planifilum	0.41	0.72	1	1	0.37	0.97	0.8	0.61	0.87	0.96	0.38	0.63	0.22	0.064
Unclassified.Planococcaceae	0.41	0.72	1	0.98	1	0.64	1	0.47	1	0.47	0	0	0.29	0.04
Methylibium	0.42	0.72	1	0.96	0.6	1	0.6	0.65	1	0.65	0	0	0.16	0.18
Micrococcus	0.43	0.72	1	0.94	0.95	0.86	0.86	0.5	0.5	1	0.12	0.74	0.12	0.48
Unclassified	0.44	0.72	1	0.92	0.81	0.95	0.94	0.98	0.41	0.64	3.81	5.29	4.93	4.39
Unclassified.YS2	0.44	0.72	1	0.93	0.57	1	1	0.52	0.52	1	0	0.2	0	0
Unclassified.Gemmatimonadales	0.44	0.72	1	0.91	1	1	0.57	1	0.52	0.54	0.67	0	0.015	0
Sterolibacterium	0.44	0.72	1	0.93	1	0.57	1	0.52	1	0.52	0	0	0.35	0
Rudanella	0.44	0.72	1	0.93	0.57	1	1	0.52	0.52	1	0	0.35	0	0
Unclassified.Phycisphaerales	0.44	0.72	1	0.93	1	1	0.57	1	0.52	0.52	0.14	0	0	0
Unclassified.Polyangiaceae	0.44	0.72	1	0.93	1	1	0.57	1	0.52	0.52	0.29	0	0	0
Unclassified.Hyphomonadaceae	0.44	0.72	1	0.93	1	1	0.57	1	0.52	0.52	0.2	0	0	0
Unclassified.S0208	0.44	0.72	1	0.93	1	0.57	1	0.52	1	0.52	0	0	0.28	0
Unclassified.TSCOR003O20	0.44	0.72	1	0.93	1	0.57	1	0.52	1	0.52	0	0	0.27	0
Gemmatimonas	0.44	0.72	1	0.93	1	0.57	1	0.52	1	0.52	0	0	0.27	0
Unclassified.Syntrophaceae	0.44	0.72	1	0.93	1	0.57	1	0.52	1	0.52	0	0	0.27	0
Unclassified.Chromatiaceae	0.44	0.72	1	0.93	1	0.57	1	0.52	1	0.52	0	0	0.26	0
Cloacibacterium	0.44	0.72	1	0.93	0.57	1	1	0.52	0.52	1	0	0.22	0	0
Unclassified.ML615J28	0.44	0.72	1	0.93	0.57	1	1	0.52	0.52	1	0	0.25	0	0
Ruminococcus	0.44	0.72	1	0.92	0.42	0.74	0.53	0.95	1	0.98	0.023	0	0.067	0.2
Euzebya	0.44	0.72	1	0.93	0.57	1	1	0.52	0.52	1	0	0.24	0	0
Unclassified.BD73	0.44	0.72	1	0.93	1	1	0.57	1	0.52	0.52	0.23	0	0	0
Unclassified.Gemm1	0.44	0.72	1	0.93	0.57	1	1	0.52	0.52	1	0	0.23	0	0
Pseudoxanthomonas	0.44	0.72	1	0.93	0.57	1	1	0.52	0.52	1	0	0.23	0	0
Unclassified.Sva0725	0.44	0.72	1	0.93	1	0.57	1	0.52	1	0.52	0	0	0.23	0
Salinicoccus	0.44	0.72	1	0.93	0.57	1	1	0.52	0.52	1	0	0.22	0	0
Arcobacter	0.44	0.72	1	0.93	0.57	1	1	0.52	0.52	1	0	0.21	0	0
Unclassified.OM27	0.44	0.72	1	0.93	1	1	0.57	1	0.52	0.52	0.21	0	0	0
Treponema	0.44	0.72	1	0.93	1	1	0.57	1	0.52	0.52	0.21	0	0	0
Unclassified.Puniceicoccaceae	0.44	0.72	1	0.93	0.57	1	1	0.52	0.52	1	0	0.21	0	0
Pilimelia	0.44	0.72	1	0.93	0.57	1	1	0.52	0.52	1	0	0.2	0	0
Unclassified.GN02	0.44	0.72	1	0.93	1	1	0.57	1	0.52	0.52	0.17	0	0	0
Unclassified.OPB41	0.44	0.72	1	0.93	1	1	0.57	1	0.52	0.52	0.19	0	0	0
Paenibacillus	0.44	0.72	1	0.93	0.57	1	1	0.52	0.52	1	0	0.11	0	0
Unclassified.211ds20	0.44	0.72	1	0.93	0.57	1	1	0.52	0.52	1	0	0.19	0	0
Unclassified.Bacillales	0.44	0.72	1	0.93	1	1	0.57	1	0.52	0.52	0.19	0	0	0
Unclassified.Paenibacillaceae	0.44	0.72	1	0.93	0.57	1	1	0.52	0.52	1	0	0.19	0	0
Sulfuritalea	0.44	0.72	1	0.93	1	1	0.57	1	0.52	0.52	0.18	0	0	0
Flectobacillus	0.44	0.72	1	0.93	1	0.57	1	0.52	1	0.52	0	0	0.17	0
Bifidobacterium	0.44	0.72	1	0.93	0.57	1	1	0.52	0.52	1	0	0.17	0	0
Unclassified.Chlorobi	0.44	0.72	1	0.93	1	1	0.57	1	0.52	0.52	0.17	0	0	0
Unclassified.Methylobacteriaceae	0.44	0.72	1	0.93	0.57	1	1	0.52	0.52	1	0	0.17	0	0
Azoarcus	0.44	0.72	1	0.93	0.57	1	1	0.52	0.52	1	0	0.17	0	0
Unclassified.RF39	0.44	0.72	1	0.93	1	1	0.57	1	0.52	0.52	0.16	0	0	0
Weissella	0.44	0.72	1	0.93	0.57	1	1	0.52	0.52	1	0	0.16	0	0
Unclassified.ASSO13	0.44	0.72	1	0.93	0.57	1	1	0.52	0.52	1	0	0.16	0	0
Unclassified.Haliangiaceae	0.44	0.72	1	0.93	0.57	1	1	0.52	0.52	1	0	0.1	0	0
Unclassified.Parachlamydiaceae	0.44	0.72	1	0.93	1	0.57	1	0.52	1	0.52	0	0	0.15	0
Desulfococcus	0.44	0.72	1	0.93	0.57	1	1	0.52	0.52	1	0	0.15	0	0
Unclassified.Saprospirales	0.44	0.72	1	0.93	0.57	1	1	0.52	0.52	1	0	0.15	0	0
Carnobacterium	0.44	0.72	1	0.93	0.57	1	1	0.52	0.52	1	0	0.15	0	0
WCHB105	0.44	0.72	1	0.93	1	1	0.57	1	0.52	0.52	0.14	0	0	0
Unclassified.PK29	0.44	0.72	1	0.93	1	1	0.57	1	0.52	0.52	0.14	0	0	0
Unclassified.Anaerolinaceae	0.44	0.72	1	0.93	0.57	1	1	0.52	0.52	1	0	0.13	0	0
Unclassified.Pirellulaceae	0.44	0.72	1	0.93	0.57	1	1	0.52	0.52	1	0	0.12	0	0
Unclassified.LD1	0.44	0.72	1	0.93	0.57	1	1	0.52	0.52	1	0	0.12	0	0
Anaeromyxobacter	0.44	0.72	1	0.93	1	1	0.57	1	0.52	0.52	0.12	0	0	0
Unclassified.Pelobacteraceae	0.44	0.72	1	0.93	1	1	0.57	1	0.52	0.52	0.12	0	0	0
Unclassified.PRR11	0.44	0.72	1	0.93	1	1	0.57	1	0.52	0.52	0.11	0	0	0
Unclassified.Flavobacteriaceae	0.44	0.72	1	0.93	0.57	1	1	0.52	0.52	1	0	0.11	0	0
Leptotrichia	0.44	0.72	1	0.93	0.57	1	1	0.52	0.52	1	0	0.11	0	0
Unclassified.Rhodothermaceae	0.44	0.72	1	0.93	0.57	1	1	0.52	0.52	1	0	0.11	0	0
Unclassified.Hyphomicrobiaceae	0.44	0.72	1	0.93	1	0.57	1	0.52	1	0.52	0	0	0.098	0
W22	0.44	0.72	1	0.93	0.57	1	1	0.52	0.52	1	0	0.091	0	0
Zymomonas	0.46	0.72	1	0.88	0.75	1	0.75	0.59	1	0.59	0	0	0.19	0.16
Methylotenera	0.46	0.72	1	0.87	1	1	0.66	1	0.53	0.53	0.21	0	0	0.022
Unclassified.Aeromonadaceae	0.46	0.72	1	0.87	0.7	1	0.7	0.63	1	0.63	0	0	0.14	0.13
Unclassified.Caulobacteraceae	0.46	0.72	1	0.88	0.57	1	1	0.59	0.53	1	0	0.15	0.011	0
Unclassified.Rhodocyclaceae	0.47	0.72	1	0.87	0.43	0.97	0.85	0.65	0.87	0.98	0.2	0.38	0.11	0
Unclassified.Pedosphaerales	0.47	0.72	1	0.87	1	1	0.66	1	0.53	0.53	0.36	0	0	0.04
Unclassified.Bacteriovoracaceae	0.47	0.72	1	0.86	0.92	0.53	0.53	0.87	0.87	1	0	0.082	0	0.15
Ralstonia	0.48	0.72	1	0.84	1	1	0.52	1	0.62	0.61	0.66	0.25	0.24	0.16
Unclassified.Sphingomonadaceae	0.48	0.72	1	0.84	0.66	1	1	0.52	0.57	1	0.42	0	0.44	0.4
Unclassified.Oxalobacteraceae	0.48	0.72	1	0.84	0.68	0.7	1	1	0.66	0.68	0.38	0.037	0.045	0.38
Unclassified.Porphyromonadaceae	0.48	0.72	1	0.84	0.45	0.61	0.72	0.99	0.96	1	0.075	0	0.044	0.25
Unclassified.Gemmatimonadetes	0.48	0.72	1	0.84	0.61	0.99	0.61	0.76	1	0.76	0	0	0.14	0.19
Nitrospira	0.48	0.72	1	0.84	0.94	0.55	0.55	0.85	0.85	1	0	0.095	0	0.17
Bdellovibrio	0.49	0.72	1	0.83	0.92	1	0.54	0.93	0.88	0.54	0.55	0.31	0.11	0.084
Novosphingobium	0.49	0.72	1	0.82	0.94	0.96	0.88	1	0.52	0.55	0.32	0.034	0.044	0.16
Unclassified.Thiotrichaceae	0.49	0.72	1	0.82	1	0.78	0.78	0.61	0.61	1	0	0.18	0	0.15
Roseomonas	0.49	0.72	1	0.83	0.58	1	1	0.53	0.66	1	0.052	0.35	0	0
Lysobacter	0.49	0.72	1	0.82	1	1	0.58	1	0.68	0.54	0.23	0.04	0	0
Unclassified.Rickettsiaceae	0.49	0.72	1	0.82	0.56	0.5	0.87	1	0.94	0.9	0.09	0.014	0	0.2
Mycoplasma	0.49	0.72	1	0.82	0.45	0.65	0.85	0.99	0.89	0.98	0.055	0	0.026	0.12
Unclassified.Aerococcaceae	0.5	0.72	1	0.8	0.98	0.6	0.6	0.81	0.81	1	0	0.13	0	0.2
Unclassified.Gaiellaceae	0.5	0.72	1	0.81	0.54	0.86	1	0.93	0.59	0.91	0.019	0.17	0.1	0
Unclassified.Gemellaceae	0.5	0.72	1	0.81	0.59	0.97	0.59	0.82	1	0.82	0	0	0.078	0.12
Blautia	0.51	0.72	1	0.79	0.65	0.73	1	1	0.67	0.75	0.28	0.033	0.061	0.3
Unclassified.Methylophilaceae	0.51	0.72	1	0.79	0.84	0.98	0.98	0.55	0.55	1	0	0.24	0	0.08
Enhydrobacter	0.51	0.72	1	0.78	0.99	0.63	0.63	0.79	0.79	1	0	0.13	0	0.18
Unclassified.Alphaproteobacteria	0.51	0.72	1	0.78	0.97	0.84	0.97	0.55	1	0.55	0	0	0.097	0.032
Unclassified.Conexibacteraceae	0.51	0.72	1	0.79	0.58	1	1	0.64	0.6	1	0.018	0.2	0.026	0
Comamonas	0.51	0.72	1	0.79	0.98	0.84	0.98	0.55	1	0.55	0	0	0.12	0.04
Lactobacillus	0.52	0.72	1	0.78	0.53	0.68	0.57	0.99	1	1	0.046	0.034	0.076	0.27
Paracoccus	0.52	0.72	1	0.77	0.95	0.82	1	0.45	0.94	0.79	0.28	0.46	0	0.28
Luteolibacter	0.52	0.72	1	0.77	0.97	0.97	0.87	1	0.56	0.56	0.24	0	0	0.09
Unclassified.Gemm5	0.52	0.72	1	0.76	0.89	0.95	0.95	0.57	0.57	1	0	0.24	0	0.1
Unclassified.3BR5F	0.52	0.72	1	0.77	0.87	0.96	0.96	0.56	0.56	1	0	0.13	0	0.051
Leptolyngbya	0.52	0.72	1	0.76	0.67	0.67	1	1	0.75	0.75	0.068	0	0	0.082
Unclassified.MIZ46	0.53	0.72	1	0.75	0.93	0.93	0.93	0.58	1	0.58	0	0	0.27	0.13
Unclassified.Legionellales	0.53	0.72	1	0.76	0.95	0.95	0.91	1	0.57	0.57	0.22	0	0	0.1
Unclassified.Chromatiales	0.53	0.72	1	0.75	0.69	1	0.69	0.74	1	0.74	0	0	0.17	0.2
Kocuria	0.53	0.72	1	0.75	0.6	0.98	1	0.79	0.56	0.98	0	0.12	0.036	0
Serratia	0.53	0.72	1	0.75	1	0.7	0.7	0.74	0.74	1	0	0.021	0	0.024
Streptococcus	0.54	0.72	1	0.74	0.96	0.76	0.51	0.95	0.78	0.97	0.55	0.24	0.41	0.074
Devosia	0.54	0.72	1	0.74	0.5	0.82	0.96	0.94	0.75	0.98	0.016	0.047	0.029	0
Mitsuaria	0.54	0.72	1	0.73	0.97	0.81	0.51	0.97	0.75	0.95	0	0.033	0.018	0.049
Actinomyces	0.55	0.73	1	0.71	0.62	0.97	1	0.85	0.58	0.96	0	0.18	0.067	0
Subtercola	0.56	0.73	1	0.69	1	0.63	0.96	0.59	0.95	0.88	0.03	0	0.072	0
Oenococcus	0.56	0.73	1	0.7	0.64	0.59	0.94	1	0.91	0.88	0.016	0.034	0.036	0
Unclassified.Gammaproteobacteria	0.57	0.73	1	0.68	0.95	1	0.64	0.94	0.91	0.6	0.33	0.15	0	0
Hyphomicrobium	0.57	0.73	1	0.67	1	1	0.73	1	0.7	0.58	0.25	0.047	0.011	0.046
Luteimonas	0.57	0.73	1	0.67	1	0.65	0.95	0.6	0.94	0.91	0.047	0	0.1	0
Unclassified.Burkholderiaceae	0.57	0.73	1	0.68	1	0.95	0.64	0.94	0.6	0.9	0.097	0	0.044	0
Unclassified.ZB2	0.58	0.73	1	0.66	0.99	0.63	1	0.74	1	0.65	0.9	0.85	0.48	0.95
Prosthecobacter	0.58	0.73	1	0.67	1	0.69	0.86	0.65	0.84	0.99	0.18	0	0.26	0
Wautersiella	0.58	0.73	1	0.67	1	0.94	0.65	0.93	0.61	0.92	0.12	0	0.061	0
Bosea	0.59	0.73	1	0.65	0.94	0.78	0.55	0.98	0.84	0.98	0.28	0.12	0.2	0
Unclassified.RB40	0.59	0.73	1	0.65	0.93	0.67	1	0.95	0.91	0.63	0	0.1	0.19	0
Propionibacterium	0.59	0.73	1	0.64	0.76	0.9	0.54	0.99	0.98	0.9	0	0.033	0.058	0.12
Unclassified.Bacillaceae	0.59	0.73	1	0.65	1	0.92	0.67	0.91	0.63	0.95	0.14	0	0.074	0
Sulfuricurvum	0.59	0.73	1	0.65	1	0.92	0.67	0.91	0.63	0.95	0.093	0	0.051	0
Sutterella	0.59	0.73	1	0.66	0.93	0.66	1	0.94	0.92	0.62	0	0.033	0.063	0
Unclassified.TM71	0.6	0.73	1	0.63	0.71	0.87	1	0.99	0.67	0.85	0.37	0	0.11	0.37
Kaistobacter	0.6	0.73	1	0.64	1	0.68	0.99	0.62	0.99	0.79	0.083	0.029	0.25	0.036
Unclassified.Methylococcaceae	0.6	0.73	1	0.63	1	0.9	0.69	0.88	0.65	0.97	0.16	0	0.099	0
Syntrophus	0.6	0.73	1	0.63	0.9	0.69	1	0.97	0.88	0.65	0	0.088	0.14	0
Unclassified.Thermoactinomycetaceae	0.6	0.73	1	0.63	1	0.69	0.91	0.65	0.89	0.97	0.043	0	0.071	0
Unclassified.Sediment4	0.61	0.73	1	0.62	1	0.88	0.72	0.86	0.68	0.99	0.11	0	0.077	0
Cupriavidus	0.61	0.73	1	0.62	1	0.88	0.71	0.86	0.68	0.99	0.08	0	0.056	0
Alloiococcus	0.61	0.73	1	0.62	0.88	1	0.71	0.86	0.99	0.67	0.023	0.016	0	0
B42	0.62	0.73	1	0.6	0.8	0.8	1	1	0.77	0.77	0	0.29	0.29	0
Unclassified.OD1	0.62	0.73	1	0.6	0.82	0.78	1	1	0.79	0.74	0	0.24	0.26	0
Unclassified.Solibacterales	0.62	0.73	1	0.6	0.72	1	0.87	0.7	0.99	0.86	0.13	0.19	0.004	0
Unclassified.Erythrobacteraceae	0.62	0.73	1	0.59	0.61	0.94	0.99	0.89	0.73	0.99	0.14	0	0.098	0.18
Tepidimonas	0.62	0.73	1	0.6	0.78	0.81	1	1	0.75	0.78	0	0.16	0.16	0
Unclassified.Microthrixaceae	0.62	0.73	1	0.6	1	0.82	0.77	0.79	0.74	1	0.11	0	0.095	0
Unclassified.TM7	0.62	0.73	1	0.6	1	0.79	0.8	0.76	0.77	1	0.093	0	0.094	0
Moraxella	0.62	0.73	1	0.61	1	0.85	0.74	0.83	0.7	1	0.023	0	0.018	0
Haemophilus	0.63	0.73	1	0.59	0.65	0.95	1	0.9	0.7	0.98	0.019	0.16	0.07	0
Unclassified.Stramenopiles	0.64	0.74	1	0.57	0.84	0.58	0.93	0.96	1	0.89	0.11	0.071	0	0.2
Unclassified.Sphingobacteriales	0.66	0.76	1	0.53	0.62	0.97	0.97	0.84	0.85	1	0.37	0.076	0.37	0.54
Chryseobacterium	0.66	0.76	1	0.54	0.61	0.89	0.96	0.94	0.85	0.99	0.1	0	0.072	0.17
Azospira	0.67	0.76	1	0.52	0.62	0.87	0.97	0.96	0.86	0.99	0.13	0	0.08	0.21
Deefgea	0.67	0.76	1	0.53	0.97	0.88	1	0.61	0.96	0.87	0.076	0	0.2	0.072
Unclassified.EW055	0.67	0.76	1	0.52	0.98	0.98	0.64	1	0.84	0.83	0.15	0.051	0.047	0
Unclassified.Micromonosporaceae	0.67	0.76	1	0.52	0.96	0.62	0.89	0.87	0.99	0.96	0.016	0.024	0	0.04
Staphylococcus	0.68	0.76	1	0.51	0.92	0.96	1	0.65	0.8	0.99	0.91	1.45	0.76	1.06
Unclassified.Acetobacteraceae	0.68	0.76	1	0.51	0.85	0.89	0.62	1	0.97	0.95	0.29	0.19	0.17	0
Sediminibacterium	0.68	0.76	1	0.51	0.95	1	0.93	0.91	0.61	0.94	0	0.15	0.072	0.081
Unclassified.ACKM1	0.69	0.77	1	0.49	0.7	0.75	0.79	1	1	1	0.21	0.16	0.18	0.46
Unclassified.Sinobacteraceae	0.7	0.78	1	0.48	0.95	0.8	1	0.98	0.91	0.71	0.23	0.088	0	0.2
Unclassified.JG30KFCM45	0.71	0.78	1	0.47	0.97	1	0.77	0.95	0.95	0.72	0	0.13	0.26	0.25
Unclassified.Betaproteobacteria	0.71	0.78	1	0.47	0.97	1	0.9	0.93	0.65	0.94	0.15	0	0.077	0.058
Unclassified.Koribacteraceae	0.71	0.78	1	0.46	1	0.94	0.73	0.97	0.78	0.96	0	0.034	0.018	0.04
Unclassified.Rhizobiales	0.72	0.79	1	0.45	0.96	1	0.93	0.91	0.66	0.96	0.15	0	0.088	0.069
Rhodococcus	0.73	0.79	1	0.44	0.72	1	0.98	0.82	0.88	1	0.33	0.56	0.28	0.21
Unclassified.SR1	0.73	0.79	1	0.43	0.96	0.95	0.99	0.69	0.86	0.99	0.17	0	0.24	0.11
Unclassified.SM2F11	0.73	0.79	1	0.43	1	0.93	0.89	0.83	0.78	1	0.037	0.24	0.059	0.2
Unclassified.Deltaproteobacteria	0.73	0.79	1	0.44	0.99	0.93	0.7	0.99	0.85	0.96	0.11	0.034	0.064	0
Unclassified.Verrucomicrobiaceae	0.74	0.79	1	0.42	0.99	0.97	0.93	0.86	0.99	0.71	0.29	0.22	0	0.12
Unclassified.Rhodospirillaceae	0.74	0.79	1	0.42	0.75	1	1	0.84	0.83	1	0.19	0.028	0.18	0.23
Unclassified.Bacteroidales	0.75	0.8	1	0.4	1	0.98	0.93	0.95	0.95	0.7	0.045	0.21	0.37	0.24
Unclassified.A4b	0.75	0.8	1	0.4	0.93	0.7	0.94	0.96	1	0.94	0.2	0.18	0.054	0.34
Unclassified.BD15	0.77	0.8	1	0.38	0.74	0.85	0.96	1	0.95	0.99	0.38	0.22	0.29	0.55
Unclassified.GCA004	0.77	0.8	1	0.38	0.96	0.99	0.97	1	0.76	0.85	0.52	0.22	0.27	0.39
Unclassified.GKS2174	0.77	0.8	1	0.38	0.99	1	0.86	0.97	0.94	0.75	0.31	0.18	0.091	0.13
Unclassified.Caldilineaceae	0.77	0.8	1	0.38	0.89	0.84	0.74	1	0.99	1	0.21	0.14	0.17	0
SJA88	0.77	0.8	1	0.37	1	0.79	1	0.84	1	0.87	0.074	0.081	0	0.096
Unclassified.NKB19	0.79	0.82	1	0.35	0.79	0.98	0.86	0.94	1	0.98	0.12	0.14	0.061	0
Unclassified.AKYG1722	0.81	0.84	1	0.32	0.84	0.96	0.82	0.98	1	0.98	0.13	0.13	0.075	0
Acinetobacter	0.83	0.85	1	0.3	1	0.99	0.9	0.97	0.82	0.97	0.51	0.97	0.73	0.9
Unclassified.Acidimicrobiales	0.83	0.85	1	0.3	0.87	1	1	0.86	0.89	1	0.48	0.18	0.52	0.52
Unclassified.EB1017	0.83	0.85	1	0.29	0.95	0.84	1	0.99	0.98	0.89	0.059	0.034	0.015	0.069
Unclassified.Streptophyta	0.9	0.92	1	0.19	0.89	1	0.98	0.94	0.98	1	0.3	0.38	0.26	0.22
Clavibacter	0.9	0.92	1	0.19	1	0.91	0.94	0.97	0.98	1	0.38	0.24	0.42	0.16
Sphingomonas	0.91	0.92	1	0.19	0.99	0.9	0.95	0.97	0.99	1	0.23	0.32	0.18	0.41
Unclassified.Cytophagaceae	0.94	0.95	1	0.14	0.96	0.93	0.99	1	1	0.99	0.76	0.66	0.61	0.91
Unclassified.SBRH58	0.94	0.95	1	0.14	0.98	1	1	0.93	0.96	1	0.34	0.17	0.39	0.3
Unclassified.Lactobacillaceae	0.95	0.95	1	0.12	0.97	0.99	0.94	1	1	0.99	0.049	0.044	0.036	0.025
Leucobacter	0.96	0.96	1	0.094	1	0.97	1	0.99	1	0.97	0.27	0.23	0.16	0.29
Turicibacter	#NUM!	#NUM!	#NUM!	#NUM!	#NUM!	#NUM!	#NUM!	#NUM!	#NUM!	#NUM!	0	0	0	0
Actinobacillus	#NUM!	#NUM!	#NUM!	#NUM!	#NUM!	#NUM!	#NUM!	#NUM!	#NUM!	#NUM!	0	0	0	0
Collimonas	#NUM!	#NUM!	#NUM!	#NUM!	#NUM!	#NUM!	#NUM!	#NUM!	#NUM!	#NUM!	0	0	0	0
Unclassified.Syntrophobacteraceae	#NUM!	#NUM!	#NUM!	#NUM!	#NUM!	#NUM!	#NUM!	#NUM!	#NUM!	#NUM!	0	0	0	0
Unclassified.HTCC2089	#NUM!	#NUM!	#NUM!	#NUM!	#NUM!	#NUM!	#NUM!	#NUM!	#NUM!	#NUM!	0	0	0	0
Finegoldia	#NUM!	#NUM!	#NUM!	#NUM!	#NUM!	#NUM!	#NUM!	#NUM!	#NUM!	#NUM!	0	0	0	0
Anoxybacillus	#NUM!	#NUM!	#NUM!	#NUM!	#NUM!	#NUM!	#NUM!	#NUM!	#NUM!	#NUM!	0	0	0	0
Vibrio	#NUM!	#NUM!	#NUM!	#NUM!	#NUM!	#NUM!	#NUM!	#NUM!	#NUM!	#NUM!	0	0	0	0
Collinsella	#NUM!	#NUM!	#NUM!	#NUM!	#NUM!	#NUM!	#NUM!	#NUM!	#NUM!	#NUM!	0	0	0	0
Oribacterium	#NUM!	#NUM!	#NUM!	#NUM!	#NUM!	#NUM!	#NUM!	#NUM!	#NUM!	#NUM!	0	0	0	0

## Sheet: Phylum
Taxa	P Tissue.and.infection	FDR Tissue.and.infection	P adjusted Tissue.and.infection	F Value Tissue.and.infection	P (Tukeys) bile-U-bile-I	P (Tukeys) blood-I-bile-I	P (Tukeys) blood-U-bile-I	P (Tukeys) blood-I-bile-U	P (Tukeys) blood-U-bile-U	P (Tukeys) blood-U-blood-I	blood-U mean	bile-U mean	blood-I mean	bile-I mean
ZB3	0.3	0.73	1	1.3	0.37	0.37	0.37	1	1	1	0	0	0	0.12
Synergistetes	0.3	0.73	1	1.3	0.37	0.37	0.37	1	1	1	0	0	0	0.17
Lentisphaerae	0.3	0.73	1	1.3	0.37	0.37	0.37	1	1	1	0	0	0	0.054
Cyanobacteria	0.16	0.73	1	1.9	0.38	0.22	0.15	0.98	0.94	1	0.49	0.74	0.58	1.49
Unclassified	0.44	0.73	1	0.93	0.43	0.66	0.95	0.98	0.72	0.91	1.87	2.41	2.21	1.59
Actinobacteria	0.12	0.73	1	2.1	0.44	0.99	0.85	0.55	0.083	0.67	1.95	3.71	2.76	2.57
Fusobacteria	0.48	0.73	1	0.85	0.47	0.99	0.88	0.6	0.87	0.97	0.066	0.13	0.026	0
WWE1	0.44	0.73	1	0.93	0.57	1	1	0.52	0.52	1	0	0.091	0	0
WS6	0.44	0.73	1	0.93	0.57	1	1	0.52	0.52	1	0	0.039	0	0
LD1	0.44	0.73	1	0.93	0.57	1	1	0.52	0.52	1	0	0.12	0	0
Elusimicrobia	0.44	0.73	1	0.93	0.57	1	1	0.52	0.52	1	0	0.046	0	0
Chlorobi	0.48	0.73	1	0.84	0.77	0.77	1	1	0.61	0.61	0.17	0	0	0.14
Firmicutes	0.21	0.73	1	1.6	0.79	0.23	0.29	0.72	0.79	1	2.3	2.94	2.21	3.63
NKB19	0.79	0.92	1	0.35	0.79	0.98	0.86	0.94	1	0.98	0.12	0.14	0.061	0
Bacteroidetes	0.39	0.73	1	1	0.81	0.5	0.38	0.94	0.86	1	1.62	2.15	1.78	2.77
Planctomycetes	0.43	0.73	1	0.93	0.83	0.41	0.98	0.87	0.96	0.6	0.2	0.12	0	0.27
TM7	0.63	0.89	1	0.58	0.86	0.98	1	0.59	0.78	0.99	0.41	0.051	0.53	0.37
Thermi	0.74	0.92	1	0.42	0.9	0.9	1	1	0.82	0.82	0.027	0.29	0.29	0.069
Parvarchaeota	0.05	0.73	1	2.9	0.94	0.94	0.28	1	0.072	0.072	0.58	0	0	0.14
Chlamydiae	0.36	0.73	1	1.1	0.94	0.79	0.94	0.4	1	0.4	0	0	0.18	0.069
Nitrospirae	0.48	0.73	1	0.84	0.94	0.55	0.55	0.85	0.85	1	0	0.095	0	0.17
Tenericutes	0.76	0.92	1	0.39	0.95	0.98	0.98	0.76	1	0.83	0.22	0.25	0.026	0.12
TM6	0.93	1	1	0.15	0.95	1	1	0.93	0.97	1	0.34	0.17	0.39	0.37
GN02	0.68	0.92	1	0.5	0.96	0.83	1	0.98	0.87	0.68	0.74	0.46	0.33	0.66
SR1	0.73	0.92	1	0.43	0.96	0.95	0.99	0.69	0.86	0.99	0.17	0	0.24	0.11
Proteobacteria	0.8	0.92	1	0.34	0.96	0.97	1	0.76	0.89	0.99	7.28	6.81	7.46	7.16
Crenarchaeota	0.36	0.73	1	1.1	0.99	0.7	0.7	0.49	0.49	1	0	0.063	0	0.051
OD1	0.89	0.99	1	0.2	0.99	0.97	1	0.87	0.98	0.97	1.03	1.18	0.86	1.06
Gemmatimonadetes	0.95	1	1	0.12	0.99	1	0.94	1	0.99	0.98	0.68	0.5	0.45	0.32
Acidobacteria	0.97	1	1	0.09	0.99	0.97	0.97	1	1	1	0.33	0.4	0.34	0.49
Euryarchaeota	0.29	0.73	1	1.3	1	0.51	0.51	0.52	0.52	1	0	0.15	0	0.16
Verrucomicrobia	0.38	0.73	1	1.1	1	0.96	0.7	0.99	0.55	0.35	1.11	0.45	0.28	0.54
WS5	0.44	0.73	1	0.93	1	1	0.57	1	0.52	0.52	0.056	0	0	0
OP3	0.44	0.73	1	0.93	1	0.57	1	0.52	1	0.52	0	0	0.068	0
BRC1	0.44	0.73	1	0.93	1	1	0.57	1	0.52	0.52	0.11	0	0	0
Fibrobacteres	0.45	0.73	1	0.89	1	0.57	1	0.57	1	0.52	0	0.014	0.27	0
Spirochaetes	0.52	0.76	1	0.77	1	1	0.68	1	0.59	0.58	0.33	0.081	0.077	0.096
Chloroflexi	1	1	1	0.0098	1	1	1	1	1	1	0.85	0.89	0.92	0.82
