# Supplementary material for: Adult schistosomes have an epithelial bacterial population distinct from the surrounding mammalian host blood
Source: PLoS One. 2022 Jan 27;17(1):e0263188. doi: 10.1371/journal.pone.0263188 (PMC8794206; doi:10.1371/journal.pone.0263188)
Supplement: S3 Table — Separate tabs contain Species and Genus level data. Results include p- value based in Tissue and Infection status, False Discover Rate (FDR), adjusted p- value based in Tissue and Infection status, Paired p- value (Tukey), and mean abundance for each Tissue and Infection condition. (XLSX) [file pone.0263188.s007.xlsx]

## Sheet: Species
Taxa	P Tissue.and.infection	FDR Tissue.and.infection	P adjusted Tissue.and.infection	F Value Tissue.and.infection	bile-U mean	bile-I mean	Fold Change
Curvibacter__Unclassified.Curvibacter	0.013	0.52	1	7.7	0.11	1.28	-12
Unclassified.Actinomycetales__Unclassified.Actinomycetales	0.016	0.52	1	7.3	0	0.74	#NAME?
Fluviicola__Unclassified.Fluviicola	0.022	0.52	1	6.4	0.4	1.35	-3.4
Limnohabitans__Unclassified.Limnohabitans	0.031	0.52	1	5.6	0.034	0.98	-29
Unclassified.Sphingomonadaceae__Unclassified.Sphingomonadaceae	0.035	0.52	1	5.3	0	0.4	#NAME?
Unclassified.Chloroplast__Unclassified.Chloroplast	0.037	0.52	1	5.2	0	0.54	#NAME?
Sphingopyxis_alaskensis	0.038	0.52	1	5.1	0	0.44	#NAME?
Escherichia_coli	0.041	0.52	1	4.9	0.2	0.97	-4.9
Unclassified.R441B__Unclassified.R441B	0.046	0.52	1	4.7	0	0.31	#NAME?
Pseudomonas_veronii	0.055	0.52	1	4.3	0.21	0.96	-4.5
Bacillus__Unclassified.Bacillus	0.058	0.52	1	4.2	0.09	0	Inf
Unclassified.Myxococcales__Unclassified.Myxococcales	0.063	0.52	1	4	0	0.5	#NAME?
Rhodoferax__Unclassified.Rhodoferax	0.074	0.52	1	3.7	0	0.44	#NAME?
Janthinobacterium_lividum	0.08	0.52	1	3.5	0	0.34	#NAME?
Corynebacterium__Unclassified.Corynebacterium	0.097	0.52	1	3.1	1.98	0.68	2.91
Unclassified.Sphingobacteriales__Unclassified.Sphingobacteriales	0.097	0.52	1	3.1	0.076	0.54	-7.1
Aquaspirillum_putridiconchylium	0.1	0.52	1	3	0	0.39	#NAME?
Zymomonas__Unclassified.Zymomonas	0.1	0.52	1	3	0	0.16	#NAME?
Unclassified.Cryptophyta__Unclassified.Cryptophyta	0.11	0.52	1	2.9	0.22	0.91	-4.2
Unclassified.Oxalobacteraceae__Unclassified.Oxalobacteraceae	0.11	0.52	1	2.9	0.037	0.38	-10
Unclassified.WCHD330__Unclassified.WCHD330	0.11	0.52	1	2.8	0	0.14	#NAME?
Blautia__Unclassified.Blautia	0.11	0.52	1	2.9	0.033	0.3	-9.1
Unclassified.SR1__Unclassified.SR1	0.11	0.52	1	2.9	0	0.11	#NAME?
Unclassified.Saprospiraceae__Unclassified.Saprospiraceae	0.11	0.52	1	2.9	0	0.44	#NAME?
Unclassified.Erythrobacteraceae__Unclassified.Erythrobacteraceae	0.11	0.52	1	2.8	0	0.18	#NAME?
Clostridium__Unclassified.Clostridium	0.11	0.52	1	2.9	0	0.48	#NAME?
Burkholderia__Unclassified.Burkholderia	0.11	0.52	1	2.8	0	0.23	#NAME?
Dechloromonas__Unclassified.Dechloromonas	0.11	0.52	1	2.9	0	0.29	#NAME?
Gemmata__Unclassified.Gemmata	0.11	0.52	1	2.9	0	0.12	#NAME?
Planctomyces__Unclassified.Planctomyces	0.11	0.52	1	2.9	0	0.18	#NAME?
Unclassified.Erysipelotrichaceae__Unclassified.Erysipelotrichaceae	0.11	0.52	1	2.8	0	0.18	#NAME?
Clostridium_cocleatum	0.12	0.52	1	2.7	0	0.17	#NAME?
Pseudomonas__Unclassified.Pseudomonas	0.13	0.52	1	2.5	0.36	0	Inf
SMB53__Unclassified.SMB53	0.13	0.52	1	2.6	0.014	0.42	-30
Unclassified.Ruminococcaceae__Unclassified.Ruminococcaceae	0.13	0.52	1	2.6	0.019	0.55	-29
Methylibium__Unclassified.Methylibium	0.13	0.52	1	2.5	0	0.18	#NAME?
Unclassified.Chitinophagaceae__Unclassified.Chitinophagaceae	0.14	0.52	1	2.4	0.015	0.18	-12
Unclassified.Lachnospiraceae__Unclassified.Lachnospiraceae	0.14	0.52	1	2.5	0.17	0.91	-5.4
Cellvibrio__Unclassified.Cellvibrio	0.14	0.52	1	2.4	0	0.17	#NAME?
Rheinheimera__Unclassified.Rheinheimera	0.14	0.52	1	2.4	0	0.18	#NAME?
Unclassified.OPB56__Unclassified.OPB56	0.14	0.52	1	2.4	0	0.14	#NAME?
Planifilum__Unclassified.Planifilum	0.15	0.52	1	2.3	0.63	0.064	9.82
Unclassified.Aeromonadaceae__Unclassified.Aeromonadaceae	0.15	0.52	1	2.3	0	0.13	#NAME?
Unclassified.Rhodocyclaceae__Unclassified.Rhodocyclaceae	0.16	0.52	1	2.2	0.38	0	Inf
Peredibacter_starrii	0.16	0.52	1	2.2	0	0.47	#NAME?
Yersinia__Unclassified.Yersinia	0.16	0.52	1	2.1	0	0.24	#NAME?
Unclassified.TM71__Unclassified.TM71	0.17	0.52	1	2	0	0.37	#NAME?
Unclassified.Clostridiales__Unclassified.Clostridiales	0.19	0.52	1	1.9	0.36	1.07	-3
Unclassified.BD15__Unclassified.BD15	0.19	0.52	1	1.9	0.22	0.55	-2.5
Unclassified.Neisseriaceae__Unclassified.Neisseriaceae	0.19	0.52	1	1.9	0.66	0	Inf
Coprococcus__Unclassified.Coprococcus	0.2	0.52	1	1.8	0	0.4	#NAME?
Unclassified.Procabacteriaceae__Unclassified.Procabacteriaceae	0.2	0.52	1	1.8	0.23	0	Inf
Sporosarcina__Unclassified.Sporosarcina	0.2	0.52	1	1.8	0.17	0	Inf
Prevotella_melaninogenica	0.2	0.52	1	1.8	0	0.16	#NAME?
Beijerinckia__Unclassified.Beijerinckia	0.2	0.52	1	1.8	0.13	0	Inf
Methanosarcina__Unclassified.Methanosarcina	0.2	0.52	1	1.8	0.1	0	Inf
Enterococcus_cecorum	0.21	0.52	1	1.7	0.23	0	Inf
C39__Unclassified.C39	0.23	0.52	1	1.6	0	0.25	#NAME?
Polynucleobacter__Unclassified.Polynucleobacter	0.24	0.52	1	1.5	0.64	1.27	-2
Acinetobacter_guillouiae	0.26	0.52	1	1.3	0.32	0.86	-2.7
Rhodococcus__Unclassified.Rhodococcus	0.26	0.52	1	1.3	0.56	0.21	2.74
Unclassified.Rhodospirillaceae__Unclassified.Rhodospirillaceae	0.26	0.52	1	1.4	0.028	0.23	-8.2
Anaerolinea__Unclassified.Anaerolinea	0.26	0.52	1	1.4	0.29	0	Inf
Unclassified.Legionellaceae__Unclassified.Legionellaceae	0.26	0.52	1	1.4	0.079	0.35	-4.4
Nocardioides__Unclassified.Nocardioides	0.26	0.52	1	1.3	0.099	0	Inf
Novosphingobium__Unclassified.Novosphingobium	0.27	0.52	1	1.3	0.034	0.16	-4.6
Leptothrix__Unclassified.Leptothrix	0.28	0.52	1	1.3	0	0.16	#NAME?
Oscillospira__Unclassified.Oscillospira	0.28	0.52	1	1.3	0	0.42	#NAME?
Unclassified.MIZ46__Unclassified.MIZ46	0.28	0.52	1	1.3	0	0.13	#NAME?
Unclassified.Legionellales__Unclassified.Legionellales	0.28	0.52	1	1.3	0	0.1	#NAME?
Unclassified.Pedosphaerales__Unclassified.Pedosphaerales	0.28	0.52	1	1.3	0	0.04	#NAME?
Rothia_mucilaginosa	0.28	0.52	1	1.3	0	0.23	#NAME?
Azospira__Unclassified.Azospira	0.28	0.52	1	1.3	0	0.21	#NAME?
Luteolibacter__Unclassified.Luteolibacter	0.28	0.52	1	1.3	0	0.09	#NAME?
Deefgea__Unclassified.Deefgea	0.28	0.52	1	1.3	0	0.072	#NAME?
Unclassified.Chromatiales__Unclassified.Chromatiales	0.28	0.52	1	1.3	0	0.2	#NAME?
Unclassified.Planococcaceae__Unclassified.Planococcaceae	0.28	0.52	1	1.3	0	0.04	#NAME?
Unclassified.Porphyromonadaceae__Unclassified.Porphyromonadaceae	0.28	0.52	1	1.3	0	0.25	#NAME?
Chryseobacterium__Unclassified.Chryseobacterium	0.28	0.52	1	1.3	0	0.17	#NAME?
Unclassified.Rhizobiales__Unclassified.Rhizobiales	0.28	0.52	1	1.3	0	0.069	#NAME?
Unclassified.Gemmatimonadetes__Unclassified.Gemmatimonadetes	0.28	0.52	1	1.3	0	0.19	#NAME?
Unclassified.Alphaproteobacteria__Unclassified.Alphaproteobacteria	0.28	0.52	1	1.3	0	0.032	#NAME?
Unclassified.Betaproteobacteria__Unclassified.Betaproteobacteria	0.28	0.52	1	1.3	0	0.058	#NAME?
Methylotenera_mobilis	0.28	0.52	1	1.3	0	0.022	#NAME?
Unclassified.Gemellaceae__Unclassified.Gemellaceae	0.28	0.52	1	1.3	0	0.12	#NAME?
Phenylobacterium__Unclassified.Phenylobacterium	0.28	0.52	1	1.3	0	0.27	#NAME?
Ruminococcus_gnavus	0.28	0.52	1	1.3	0	0.2	#NAME?
Unclassified.Chlamydomonadaceae__Unclassified.Chlamydomonadaceae	0.28	0.52	1	1.3	0	0.11	#NAME?
Zoogloea__Unclassified.Zoogloea	0.28	0.52	1	1.3	0	0.11	#NAME?
Plesiomonas__Unclassified.Plesiomonas	0.28	0.52	1	1.3	0	0.22	#NAME?
Unclassified.Pasteurellales__Unclassified.Pasteurellales	0.28	0.52	1	1.3	0	0.2	#NAME?
Dokdonella__Unclassified.Dokdonella	0.28	0.52	1	1.3	0	0.2	#NAME?
Unclassified.Clostridiaceae__Unclassified.Clostridiaceae	0.28	0.52	1	1.3	0	0.2	#NAME?
Comamonas__Unclassified.Comamonas	0.28	0.52	1	1.3	0	0.04	#NAME?
Legionella__Unclassified.Legionella	0.28	0.52	1	1.3	0	0.14	#NAME?
Geothrix__Unclassified.Geothrix	0.28	0.52	1	1.3	0	0.17	#NAME?
Unclassified.Coxiellaceae__Unclassified.Coxiellaceae	0.28	0.52	1	1.3	0	0.14	#NAME?
Leptolyngbya__Unclassified.Leptolyngbya	0.28	0.52	1	1.3	0	0.082	#NAME?
HA73__Unclassified.HA73	0.28	0.52	1	1.3	0	0.17	#NAME?
Eikenella__Unclassified.Eikenella	0.28	0.52	1	1.3	0	0.16	#NAME?
Anaerococcus__Unclassified.Anaerococcus	0.28	0.52	1	1.3	0	0.12	#NAME?
Methanocalculus__Unclassified.Methanocalculus	0.28	0.52	1	1.3	0	0.16	#NAME?
Odoribacter__Unclassified.Odoribacter	0.28	0.52	1	1.3	0	0.14	#NAME?
Unclassified.Lactobacillales__Unclassified.Lactobacillales	0.28	0.52	1	1.3	0.11	0	Inf
Rothia_dentocariosa	0.28	0.52	1	1.3	0	0.089	#NAME?
Unclassified.SB1__Unclassified.SB1	0.28	0.52	1	1.3	0	0.13	#NAME?
Unclassified.BME43__Unclassified.BME43	0.28	0.52	1	1.3	0	0.13	#NAME?
Giesbergeria__Unclassified.Giesbergeria	0.28	0.52	1	1.3	0	0.13	#NAME?
Solirubrobacter__Unclassified.Solirubrobacter	0.28	0.52	1	1.3	0	0.11	#NAME?
Unclassified.auto67_4W__Unclassified.auto67_4W	0.28	0.52	1	1.3	0	0.12	#NAME?
Unclassified.Gaiellaceae__Unclassified.Gaiellaceae	0.29	0.52	1	1.2	0.17	0	Inf
Unclassified.ACKM1__Unclassified.ACKM1	0.31	0.52	1	1.1	0.16	0.46	-2.9
Unclassified.Rickettsiaceae__Unclassified.Rickettsiaceae	0.31	0.52	1	1.1	0.014	0.2	-14
Unclassified.Solirubrobacterales__Unclassified.Solirubrobacterales	0.32	0.52	1	1	0.19	0	Inf
Candidatus_Koribacter__Unclassified.Candidatus_Koribacter	0.33	0.52	1	1	0.02	0.2	-9.9
Lactobacillus__Unclassified.Lactobacillus	0.34	0.52	1	0.96	0.034	0.27	-7.9
Polynucleobacter_cosmopolitanus	0.34	0.52	1	0.97	0.16	0	Inf
Desulfotomaculum__Unclassified.Desulfotomaculum	0.36	0.52	1	0.91	0.23	0	Inf
Unclassified.Acidimicrobiales__Unclassified.Acidimicrobiales	0.37	0.52	1	0.85	0.18	0.52	-2.8
Hydrogenophaga__Unclassified.Hydrogenophaga	0.37	0.52	1	0.85	0.51	0.13	4.02
Unclassified.Acetobacteraceae__Unclassified.Acetobacteraceae	0.39	0.52	1	0.79	0.19	0	Inf
Unclassified.Intrasporangiaceae__Unclassified.Intrasporangiaceae	0.39	0.52	1	0.79	0.55	0.21	2.58
Unclassified.YS2__Unclassified.YS2	0.39	0.52	1	0.79	0.2	0	Inf
Unclassified.Burkholderiales__Unclassified.Burkholderiales	0.39	0.52	1	0.79	0.073	0	Inf
Bosea_genosp.	0.39	0.52	1	0.79	0.12	0	Inf
Acinetobacter_lwoffii	0.39	0.52	1	0.79	0.2	0	Inf
B42__Unclassified.B42	0.39	0.52	1	0.79	0.29	0	Inf
Unclassified.Caldilineaceae__Unclassified.Caldilineaceae	0.39	0.52	1	0.79	0.14	0	Inf
Unclassified.OD1__Unclassified.OD1	0.39	0.52	1	0.79	0.24	0	Inf
Unclassified.RB40__Unclassified.RB40	0.39	0.52	1	0.79	0.1	0	Inf
Unclassified.Gammaproteobacteria__Unclassified.Gammaproteobacteria	0.39	0.52	1	0.79	0.15	0	Inf
Unclassified.Solibacterales__Unclassified.Solibacterales	0.39	0.52	1	0.79	0.19	0	Inf
Bdellovibrio_bacteriovorus	0.39	0.52	1	0.79	0.21	0	Inf
Roseomonas_mucosa	0.39	0.52	1	0.79	0.35	0	Inf
Unclassified.Opitutaceae__Unclassified.Opitutaceae	0.39	0.52	1	0.79	0.02	0	Inf
Rudanella__Unclassified.Rudanella	0.39	0.52	1	0.79	0.35	0	Inf
Unclassified.AKYG1722__Unclassified.AKYG1722	0.39	0.52	1	0.79	0.13	0	Inf
Tepidimonas__Unclassified.Tepidimonas	0.39	0.52	1	0.79	0.16	0	Inf
Unclassified.NKB19__Unclassified.NKB19	0.39	0.52	1	0.79	0.14	0	Inf
Unclassified.EW055__Unclassified.EW055	0.39	0.52	1	0.79	0.051	0	Inf
Cloacibacterium__Unclassified.Cloacibacterium	0.39	0.52	1	0.79	0.22	0	Inf
Unclassified.ML615J28__Unclassified.ML615J28	0.39	0.52	1	0.79	0.25	0	Inf
Unclassified.Conexibacteraceae__Unclassified.Conexibacteraceae	0.39	0.52	1	0.79	0.2	0	Inf
Actinomyces__Unclassified.Actinomyces	0.39	0.52	1	0.79	0.18	0	Inf
Euzebya__Unclassified.Euzebya	0.39	0.52	1	0.79	0.24	0	Inf
Unclassified.Gemm1__Unclassified.Gemm1	0.39	0.52	1	0.79	0.23	0	Inf
Pseudoxanthomonas_mexicana	0.39	0.52	1	0.79	0.23	0	Inf
Syntrophus__Unclassified.Syntrophus	0.39	0.52	1	0.79	0.088	0	Inf
Haemophilus_parainfluenzae	0.39	0.52	1	0.79	0.16	0	Inf
Kocuria_rhizophila	0.39	0.52	1	0.79	0.12	0	Inf
Bacillus_thermoamylovorans	0.39	0.52	1	0.79	0.22	0	Inf
Salinicoccus__Unclassified.Salinicoccus	0.39	0.52	1	0.79	0.22	0	Inf
Arcobacter__Unclassified.Arcobacter	0.39	0.52	1	0.79	0.21	0	Inf
Unclassified.Deltaproteobacteria__Unclassified.Deltaproteobacteria	0.39	0.52	1	0.79	0.034	0	Inf
Unclassified.Puniceicoccaceae__Unclassified.Puniceicoccaceae	0.39	0.52	1	0.79	0.21	0	Inf
Pilimelia__Unclassified.Pilimelia	0.39	0.52	1	0.79	0.2	0	Inf
Unclassified.211ds20__Unclassified.211ds20	0.39	0.52	1	0.79	0.19	0	Inf
Unclassified.Paenibacillaceae__Unclassified.Paenibacillaceae	0.39	0.52	1	0.79	0.19	0	Inf
Bifidobacterium__Unclassified.Bifidobacterium	0.39	0.52	1	0.79	0.17	0	Inf
Unclassified.Methylobacteriaceae__Unclassified.Methylobacteriaceae	0.39	0.52	1	0.79	0.17	0	Inf
Azoarcus__Unclassified.Azoarcus	0.39	0.52	1	0.79	0.17	0	Inf
Weissella__Unclassified.Weissella	0.39	0.52	1	0.79	0.16	0	Inf
Unclassified.ASSO13__Unclassified.ASSO13	0.39	0.52	1	0.79	0.16	0	Inf
Unclassified.Caulobacteraceae__Unclassified.Caulobacteraceae	0.39	0.52	1	0.79	0.15	0	Inf
Unclassified.Haliangiaceae__Unclassified.Haliangiaceae	0.39	0.52	1	0.79	0.1	0	Inf
Desulfococcus__Unclassified.Desulfococcus	0.39	0.52	1	0.79	0.15	0	Inf
Unclassified.Saprospirales__Unclassified.Saprospirales	0.39	0.52	1	0.79	0.15	0	Inf
Carnobacterium__Unclassified.Carnobacterium	0.39	0.52	1	0.79	0.15	0	Inf
Unclassified.Anaerolinaceae__Unclassified.Anaerolinaceae	0.39	0.52	1	0.79	0.13	0	Inf
Unclassified.Pirellulaceae__Unclassified.Pirellulaceae	0.39	0.52	1	0.79	0.12	0	Inf
Unclassified.LD1__Unclassified.LD1	0.39	0.52	1	0.79	0.12	0	Inf
Fusobacterium__Unclassified.Fusobacterium	0.39	0.52	1	0.79	0.023	0	Inf
Paenibacillus_barengoltzii	0.39	0.52	1	0.79	0.11	0	Inf
Unclassified.Flavobacteriaceae__Unclassified.Flavobacteriaceae	0.39	0.52	1	0.79	0.11	0	Inf
Leptotrichia__Unclassified.Leptotrichia	0.39	0.52	1	0.79	0.11	0	Inf
Unclassified.Rhodothermaceae__Unclassified.Rhodothermaceae	0.39	0.52	1	0.79	0.11	0	Inf
Sutterella__Unclassified.Sutterella	0.39	0.52	1	0.79	0.033	0	Inf
Prevotella__Unclassified.Prevotella	0.41	0.54	1	0.71	0.052	0.16	-3
Acinetobacter__Unclassified.Acinetobacter	0.43	0.56	1	0.65	0.45	0.15	3.01
Unclassified	0.44	0.57	1	0.63	5.29	4.4	1.2
Propionibacterium_acnes	0.45	0.58	1	0.6	0.033	0.12	-3.7
CF231__Unclassified.CF231	0.45	0.58	1	0.61	0.029	0.11	-3.8
Pseudonocardia__Unclassified.Pseudonocardia	0.46	0.59	1	0.57	0.16	0.04	4.1
Paucibacter__Unclassified.Paucibacter	0.47	0.6	1	0.54	0.16	0.38	-2.3
Unclassified.Stramenopiles__Unclassified.Stramenopiles	0.51	0.64	1	0.45	0.071	0.2	-2.9
Streptococcus__Unclassified.Streptococcus	0.51	0.64	1	0.46	0.24	0.074	3.28
Unclassified.Piscirickettsiaceae__Unclassified.Piscirickettsiaceae	0.52	0.65	1	0.43	0.42	0.2	2.12
Variovorax__Unclassified.Variovorax	0.53	0.66	1	0.42	0.26	0.49	-1.9
Bradyrhizobium__Unclassified.Bradyrhizobium	0.55	0.68	1	0.37	0.56	0.27	2.05
Unclassified.Streptophyta__Unclassified.Streptophyta	0.56	0.69	1	0.35	0.38	0.22	1.73
Staphylococcus_epidermidis	0.57	0.69	1	0.34	1.45	1.06	1.37
Unclassified.GCA004__Unclassified.GCA004	0.57	0.69	1	0.33	0.22	0.39	-1.8
Unclassified.Methylophilaceae__Unclassified.Methylophilaceae	0.57	0.69	1	0.33	0.24	0.08	3.01
Unclassified.Cytophagaceae__Unclassified.Cytophagaceae	0.58	0.69	1	0.33	0.66	0.91	-1.4
Unclassified.SBRH58__Unclassified.SBRH58	0.58	0.69	1	0.32	0.17	0.3	-1.8
Unclassified.Sinobacteraceae__Unclassified.Sinobacteraceae	0.58	0.69	1	0.32	0.088	0.2	-2.3
Unclassified.A4b__Unclassified.A4b	0.61	0.72	1	0.27	0.18	0.34	-1.9
Unclassified.3BR5F__Unclassified.3BR5F	0.61	0.72	1	0.27	0.13	0.051	2.56
Unclassified.EB1017__Unclassified.EB1017	0.61	0.72	1	0.27	0.034	0.069	-2
Unclassified.JG30KFCM45__Unclassified.JG30KFCM45	0.63	0.73	1	0.24	0.13	0.25	-1.9
Unclassified.Gemm5__Unclassified.Gemm5	0.63	0.73	1	0.24	0.24	0.1	2.37
Variovorax_paradoxus	0.64	0.74	1	0.22	0.34	0.15	2.28
Unclassified.Lactobacillaceae__Unclassified.Lactobacillaceae	0.64	0.74	1	0.23	0.044	0.025	1.76
Unclassified.Bacteriovoracaceae__Unclassified.Bacteriovoracaceae	0.67	0.77	1	0.19	0.082	0.15	-1.9
Paracoccus__Unclassified.Paracoccus	0.68	0.77	1	0.18	0.46	0.28	1.64
Unclassified.GKS2174__Unclassified.GKS2174	0.68	0.77	1	0.18	0.18	0.13	1.44
Micrococcus__Unclassified.Micrococcus	0.7	0.79	1	0.16	0.74	0.48	1.54
Nitrospira__Unclassified.Nitrospira	0.7	0.79	1	0.15	0.095	0.17	-1.8
Sediminibacterium__Unclassified.Sediminibacterium	0.71	0.79	1	0.15	0.15	0.081	1.88
Clavibacter__Unclassified.Clavibacter	0.73	0.81	1	0.12	0.24	0.16	1.54
Unclassified.Verrucomicrobiaceae__Unclassified.Verrucomicrobiaceae	0.73	0.81	1	0.13	0.22	0.12	1.77
Flavobacterium__Unclassified.Flavobacterium	0.74	0.82	1	0.12	0.079	0.051	1.54
Unclassified.ZB2__Unclassified.ZB2	0.76	0.83	1	0.096	0.85	0.95	-1.1
Janthinobacterium__Unclassified.Janthinobacterium	0.76	0.83	1	0.095	0.021	0.032	-1.5
Ralstonia__Unclassified.Ralstonia	0.78	0.84	1	0.082	0.25	0.16	1.51
Unclassified.Aerococcaceae__Unclassified.Aerococcaceae	0.78	0.84	1	0.081	0.13	0.2	-1.5
Sphingomonas__Unclassified.Sphingomonas	0.82	0.88	1	0.052	0.32	0.41	-1.3
Leucobacter__Unclassified.Leucobacter	0.82	0.88	1	0.055	0.23	0.29	-1.3
Enhydrobacter__Unclassified.Enhydrobacter	0.82	0.88	1	0.051	0.13	0.18	-1.4
Unclassified.S247__Unclassified.S247	0.84	0.89	1	0.043	0.27	0.23	1.18
Kaistobacter__Unclassified.Kaistobacter	0.85	0.9	1	0.035	0.029	0.036	-1.2
Unclassified.C111__Unclassified.C111	0.86	0.91	1	0.034	0.28	0.33	-1.2
Candidatus_Nitrososphaera_SCA1145	0.87	0.91	1	0.03	0.063	0.051	1.23
Unclassified.Thiotrichaceae__Unclassified.Thiotrichaceae	0.88	0.92	1	0.023	0.18	0.15	1.23
Unclassified.SM2F11__Unclassified.SM2F11	0.89	0.93	1	0.018	0.24	0.2	1.22
SJA88__Unclassified.SJA88	0.9	0.93	1	0.015	0.081	0.096	-1.2
Unclassified.Bacteroidales__Unclassified.Bacteroidales	0.91	0.93	1	0.013	0.21	0.24	-1.1
Bdellovibrio__Unclassified.Bdellovibrio	0.91	0.93	1	0.013	0.099	0.084	1.18
Unclassified.Koribacteraceae__Unclassified.Koribacteraceae	0.91	0.93	1	0.013	0.034	0.04	-1.2
Serratia__Unclassified.Serratia	0.93	0.95	1	0.0075	0.021	0.024	-1.1
Flavobacterium_columnare	0.97	0.98	1	0.002	0.3	0.28	1.06
Clostridium_celatum	0.99	0.99	1	5.3e-05	0.024	0.024	1.01
Hyphomicrobium__Unclassified.Hyphomicrobium	0.99	0.99	1	0.00013	0.047	0.046	1.02
Unclassified.Rickettsiales__Unclassified.Rickettsiales	1	1	1	1.4e-05	0.34	0.33	1
Rhodobacter__Unclassified.Rhodobacter	NaN	NaN	NaN	NaN	0	0	NaN
Streptococcus_infantis	NaN	NaN	NaN	NaN	0	0	NaN
Ureibacillus__Unclassified.Ureibacillus	NaN	NaN	NaN	NaN	0	0	NaN
Klebsiella__Unclassified.Klebsiella	NaN	NaN	NaN	NaN	0	0	NaN
Turicibacter__Unclassified.Turicibacter	NaN	NaN	NaN	NaN	0	0	NaN
Unclassified.Gemmatimonadales__Unclassified.Gemmatimonadales	NaN	NaN	NaN	NaN	0	0	NaN
Prosthecobacter__Unclassified.Prosthecobacter	NaN	NaN	NaN	NaN	0	0	NaN
Unclassified.Comamonadaceae__Unclassified.Comamonadaceae	NaN	NaN	NaN	NaN	0	0	NaN
Unclassified.SHA31__Unclassified.SHA31	NaN	NaN	NaN	NaN	0	0	NaN
Corynebacterium_stationis	NaN	NaN	NaN	NaN	0	0	NaN
Sterolibacterium__Unclassified.Sterolibacterium	NaN	NaN	NaN	NaN	0	0	NaN
Unclassified.Phycisphaerales__Unclassified.Phycisphaerales	NaN	NaN	NaN	NaN	0	0	NaN
Unclassified.VC2_1_Bac22__Unclassified.VC2_1_Bac22	NaN	NaN	NaN	NaN	0	0	NaN
Unclassified.SC3__Unclassified.SC3	NaN	NaN	NaN	NaN	0	0	NaN
Unclassified.Polyangiaceae__Unclassified.Polyangiaceae	NaN	NaN	NaN	NaN	0	0	NaN
Unclassified.Hyphomonadaceae__Unclassified.Hyphomonadaceae	NaN	NaN	NaN	NaN	0	0	NaN
Unclassified.S0208__Unclassified.S0208	NaN	NaN	NaN	NaN	0	0	NaN
Unclassified.TSCOR003O20__Unclassified.TSCOR003O20	NaN	NaN	NaN	NaN	0	0	NaN
Gemmatimonas__Unclassified.Gemmatimonas	NaN	NaN	NaN	NaN	0	0	NaN
Unclassified.Syntrophaceae__Unclassified.Syntrophaceae	NaN	NaN	NaN	NaN	0	0	NaN
Unclassified.Methylococcaceae__Unclassified.Methylococcaceae	NaN	NaN	NaN	NaN	0	0	NaN
Unclassified.Chromatiaceae__Unclassified.Chromatiaceae	NaN	NaN	NaN	NaN	0	0	NaN
Actinobacillus_muris	NaN	NaN	NaN	NaN	0	0	NaN
Unclassified.BD73__Unclassified.BD73	NaN	NaN	NaN	NaN	0	0	NaN
Lysobacter__Unclassified.Lysobacter	NaN	NaN	NaN	NaN	0	0	NaN
Granulicatella__Unclassified.Granulicatella	NaN	NaN	NaN	NaN	0	0	NaN
Unclassified.Sva0725__Unclassified.Sva0725	NaN	NaN	NaN	NaN	0	0	NaN
Unclassified.OM27__Unclassified.OM27	NaN	NaN	NaN	NaN	0	0	NaN
Exiguobacterium__Unclassified.Exiguobacterium	NaN	NaN	NaN	NaN	0	0	NaN
Treponema__Unclassified.Treponema	NaN	NaN	NaN	NaN	0	0	NaN
Unclassified.Bacillaceae__Unclassified.Bacillaceae	NaN	NaN	NaN	NaN	0	0	NaN
Unclassified.Microthrixaceae__Unclassified.Microthrixaceae	NaN	NaN	NaN	NaN	0	0	NaN
Unclassified.GN02__Unclassified.GN02	NaN	NaN	NaN	NaN	0	0	NaN
Unclassified.OPB41__Unclassified.OPB41	NaN	NaN	NaN	NaN	0	0	NaN
Unclassified.Bacillales__Unclassified.Bacillales	NaN	NaN	NaN	NaN	0	0	NaN
Unclassified.TM7__Unclassified.TM7	NaN	NaN	NaN	NaN	0	0	NaN
Unclassified.Sediment4__Unclassified.Sediment4	NaN	NaN	NaN	NaN	0	0	NaN
Wautersiella__Unclassified.Wautersiella	NaN	NaN	NaN	NaN	0	0	NaN
Sulfuritalea__Unclassified.Sulfuritalea	NaN	NaN	NaN	NaN	0	0	NaN
Flectobacillus__Unclassified.Flectobacillus	NaN	NaN	NaN	NaN	0	0	NaN
Unclassified.Chlorobi__Unclassified.Chlorobi	NaN	NaN	NaN	NaN	0	0	NaN
Collimonas__Unclassified.Collimonas	NaN	NaN	NaN	NaN	0	0	NaN
Pedobacter__Unclassified.Pedobacter	NaN	NaN	NaN	NaN	0	0	NaN
Unclassified.RF39__Unclassified.RF39	NaN	NaN	NaN	NaN	0	0	NaN
Unclassified.Parachlamydiaceae__Unclassified.Parachlamydiaceae	NaN	NaN	NaN	NaN	0	0	NaN
Luteimonas__Unclassified.Luteimonas	NaN	NaN	NaN	NaN	0	0	NaN
Unclassified.Syntrophobacteraceae__Unclassified.Syntrophobacteraceae	NaN	NaN	NaN	NaN	0	0	NaN
Sulfuricurvum_kujiense	NaN	NaN	NaN	NaN	0	0	NaN
Unclassified.Burkholderiaceae__Unclassified.Burkholderiaceae	NaN	NaN	NaN	NaN	0	0	NaN
WCHB105__Unclassified.WCHB105	NaN	NaN	NaN	NaN	0	0	NaN
Unclassified.PK29__Unclassified.PK29	NaN	NaN	NaN	NaN	0	0	NaN
Unclassified.Phyllobacteriaceae__Unclassified.Phyllobacteriaceae	NaN	NaN	NaN	NaN	0	0	NaN
Cupriavidus__Unclassified.Cupriavidus	NaN	NaN	NaN	NaN	0	0	NaN
Bacteroides__Unclassified.Bacteroides	NaN	NaN	NaN	NaN	0	0	NaN
Unclassified.HTCC2089__Unclassified.HTCC2089	NaN	NaN	NaN	NaN	0	0	NaN
Clostridium_aminophilum	NaN	NaN	NaN	NaN	0	0	NaN
Rubrivivax__Unclassified.Rubrivivax	NaN	NaN	NaN	NaN	0	0	NaN
Anaeromyxobacter__Unclassified.Anaeromyxobacter	NaN	NaN	NaN	NaN	0	0	NaN
Unclassified.Pelobacteraceae__Unclassified.Pelobacteraceae	NaN	NaN	NaN	NaN	0	0	NaN
Unclassified.Thermoactinomycetaceae__Unclassified.Thermoactinomycetaceae	NaN	NaN	NaN	NaN	0	0	NaN
Prevotella_ruminicola	NaN	NaN	NaN	NaN	0	0	NaN
Unclassified.PRR11__Unclassified.PRR11	NaN	NaN	NaN	NaN	0	0	NaN
Mycobacterium__Unclassified.Mycobacterium	NaN	NaN	NaN	NaN	0	0	NaN
Subtercola_boreus	NaN	NaN	NaN	NaN	0	0	NaN
Finegoldia__Unclassified.Finegoldia	NaN	NaN	NaN	NaN	0	0	NaN
Unclassified.Hyphomicrobiaceae__Unclassified.Hyphomicrobiaceae	NaN	NaN	NaN	NaN	0	0	NaN

## Sheet: Genus
Taxa	P Tissue.and.infection	FDR Tissue.and.infection	P adjusted Tissue.and.infection	F Value Tissue.and.infection	bile-U mean	bile-I mean	Fold Change
Actinobacillus	NaN	NaN	NaN	NaN	0	0	NaN
Unclassified.Actinomycetales	0.016	0.51	1	7.3	0	0.74	#NAME?
Anaeromyxobacter	NaN	NaN	NaN	NaN	0	0	NaN
Anoxybacillus	NaN	NaN	NaN	NaN	0	0	NaN
Bacteroides	NaN	NaN	NaN	NaN	0	0	NaN
Unclassified.Sphingomonadaceae	0.035	0.51	1	5.3	0	0.4	#NAME?
Unclassified.Chloroplast	0.037	0.51	1	5.2	0	0.54	#NAME?
Sphingopyxis	0.038	0.51	1	5.1	0	0.44	#NAME?
Collimonas	NaN	NaN	NaN	NaN	0	0	NaN
Unclassified.R441B	0.046	0.51	1	4.7	0	0.31	#NAME?
Unclassified.Myxococcales	0.063	0.51	1	4	0	0.5	#NAME?
Collinsella	NaN	NaN	NaN	NaN	0	0	NaN
Rhodoferax	0.074	0.51	1	3.7	0	0.44	#NAME?
Cupriavidus	NaN	NaN	NaN	NaN	0	0	NaN
Exiguobacterium	NaN	NaN	NaN	NaN	0	0	NaN
Aquaspirillum	0.1	0.51	1	3	0	0.39	#NAME?
Zymomonas	0.1	0.51	1	3	0	0.16	#NAME?
Burkholderia	0.11	0.51	1	2.8	0	0.23	#NAME?
Dechloromonas	0.11	0.51	1	2.9	0	0.29	#NAME?
Gemmata	0.11	0.51	1	2.9	0	0.12	#NAME?
Planctomyces	0.11	0.51	1	2.9	0	0.18	#NAME?
Unclassified.Erysipelotrichaceae	0.11	0.51	1	2.8	0	0.18	#NAME?
Unclassified.Erythrobacteraceae	0.11	0.51	1	2.8	0	0.18	#NAME?
Unclassified.Saprospiraceae	0.11	0.51	1	2.9	0	0.44	#NAME?
Unclassified.SR1	0.11	0.51	1	2.9	0	0.11	#NAME?
Unclassified.WCHD330	0.11	0.51	1	2.8	0	0.14	#NAME?
Finegoldia	NaN	NaN	NaN	NaN	0	0	NaN
Flectobacillus	NaN	NaN	NaN	NaN	0	0	NaN
Gemmatimonas	NaN	NaN	NaN	NaN	0	0	NaN
Granulicatella	NaN	NaN	NaN	NaN	0	0	NaN
Legionella	0.12	0.51	1	2.7	0	0.22	#NAME?
Methylibium	0.13	0.51	1	2.5	0	0.18	#NAME?
Klebsiella	NaN	NaN	NaN	NaN	0	0	NaN
Luteimonas	NaN	NaN	NaN	NaN	0	0	NaN
Cellvibrio	0.14	0.51	1	2.4	0	0.17	#NAME?
Rheinheimera	0.14	0.51	1	2.4	0	0.18	#NAME?
Rothia	0.14	0.51	1	2.4	0	0.32	#NAME?
Unclassified.OPB56	0.14	0.51	1	2.4	0	0.14	#NAME?
Moraxella	NaN	NaN	NaN	NaN	0	0	NaN
Mycobacterium	NaN	NaN	NaN	NaN	0	0	NaN
Unclassified.Aeromonadaceae	0.15	0.51	1	2.3	0	0.13	#NAME?
Oribacterium	NaN	NaN	NaN	NaN	0	0	NaN
Peredibacter	0.16	0.51	1	2.2	0	0.47	#NAME?
Yersinia	0.16	0.51	1	2.1	0	0.24	#NAME?
Pedobacter	NaN	NaN	NaN	NaN	0	0	NaN
Unclassified.TM71	0.17	0.51	1	2	0	0.37	#NAME?
Prosthecobacter	NaN	NaN	NaN	NaN	0	0	NaN
Rhodobacter	NaN	NaN	NaN	NaN	0	0	NaN
Rubrivivax	NaN	NaN	NaN	NaN	0	0	NaN
Coprococcus	0.2	0.51	1	1.8	0	0.4	#NAME?
Sterolibacterium	NaN	NaN	NaN	NaN	0	0	NaN
Subtercola	NaN	NaN	NaN	NaN	0	0	NaN
Sulfuricurvum	NaN	NaN	NaN	NaN	0	0	NaN
Sulfuritalea	NaN	NaN	NaN	NaN	0	0	NaN
Treponema	NaN	NaN	NaN	NaN	0	0	NaN
Turicibacter	NaN	NaN	NaN	NaN	0	0	NaN
C39	0.23	0.51	1	1.6	0	0.25	#NAME?
Unclassified.Bacillaceae	NaN	NaN	NaN	NaN	0	0	NaN
Unclassified.Bacillales	NaN	NaN	NaN	NaN	0	0	NaN
Unclassified.BD73	NaN	NaN	NaN	NaN	0	0	NaN
Unclassified.Burkholderiaceae	NaN	NaN	NaN	NaN	0	0	NaN
Unclassified.Chlorobi	NaN	NaN	NaN	NaN	0	0	NaN
Unclassified.Chromatiaceae	NaN	NaN	NaN	NaN	0	0	NaN
Unclassified.Comamonadaceae	NaN	NaN	NaN	NaN	0	0	NaN
Unclassified.Gemmatimonadales	NaN	NaN	NaN	NaN	0	0	NaN
Unclassified.GN02	NaN	NaN	NaN	NaN	0	0	NaN
Anaerococcus	0.28	0.51	1	1.3	0	0.12	#NAME?
Azospira	0.28	0.51	1	1.3	0	0.21	#NAME?
Chryseobacterium	0.28	0.51	1	1.3	0	0.17	#NAME?
Comamonas	0.28	0.51	1	1.3	0	0.04	#NAME?
Deefgea	0.28	0.51	1	1.3	0	0.072	#NAME?
Dokdonella	0.28	0.51	1	1.3	0	0.2	#NAME?
Eikenella	0.28	0.51	1	1.3	0	0.16	#NAME?
Geothrix	0.28	0.51	1	1.3	0	0.17	#NAME?
Giesbergeria	0.28	0.51	1	1.3	0	0.13	#NAME?
HA73	0.28	0.51	1	1.3	0	0.17	#NAME?
Leptolyngbya	0.28	0.51	1	1.3	0	0.082	#NAME?
Leptothrix	0.28	0.51	1	1.3	0	0.16	#NAME?
Luteolibacter	0.28	0.51	1	1.3	0	0.09	#NAME?
Methanocalculus	0.28	0.51	1	1.3	0	0.16	#NAME?
Methylotenera	0.28	0.51	1	1.3	0	0.022	#NAME?
Mycoplasma	0.28	0.51	1	1.3	0	0.12	#NAME?
Odoribacter	0.28	0.51	1	1.3	0	0.14	#NAME?
Oscillospira	0.28	0.51	1	1.3	0	0.42	#NAME?
Phenylobacterium	0.28	0.51	1	1.3	0	0.27	#NAME?
Plesiomonas	0.28	0.51	1	1.3	0	0.22	#NAME?
Pseudanabaena	0.28	0.51	1	1.3	0	0.11	#NAME?
Ruminococcus	0.28	0.51	1	1.3	0	0.2	#NAME?
Solirubrobacter	0.28	0.51	1	1.3	0	0.11	#NAME?
Unclassified.Alphaproteobacteria	0.28	0.51	1	1.3	0	0.032	#NAME?
Unclassified.auto67_4W	0.28	0.51	1	1.3	0	0.12	#NAME?
Unclassified.Betaproteobacteria	0.28	0.51	1	1.3	0	0.058	#NAME?
Unclassified.BME43	0.28	0.51	1	1.3	0	0.13	#NAME?
Unclassified.BS119	0.28	0.51	1	1.3	0	0.12	#NAME?
Unclassified.Chlamydomonadaceae	0.28	0.51	1	1.3	0	0.11	#NAME?
Unclassified.Chromatiales	0.28	0.51	1	1.3	0	0.2	#NAME?
Unclassified.Clostridiaceae	0.28	0.51	1	1.3	0	0.2	#NAME?
Unclassified.Coxiellaceae	0.28	0.51	1	1.3	0	0.14	#NAME?
Unclassified.Gemellaceae	0.28	0.51	1	1.3	0	0.12	#NAME?
Unclassified.Gemmatimonadetes	0.28	0.51	1	1.3	0	0.19	#NAME?
Unclassified.Legionellales	0.28	0.51	1	1.3	0	0.1	#NAME?
Unclassified.MIZ46	0.28	0.51	1	1.3	0	0.13	#NAME?
Unclassified.Pasteurellales	0.28	0.51	1	1.3	0	0.2	#NAME?
Unclassified.Pedosphaerales	0.28	0.51	1	1.3	0	0.04	#NAME?
Unclassified.Planococcaceae	0.28	0.51	1	1.3	0	0.04	#NAME?
Unclassified.Porphyromonadaceae	0.28	0.51	1	1.3	0	0.25	#NAME?
Unclassified.Rhizobiales	0.28	0.51	1	1.3	0	0.069	#NAME?
Unclassified.SB1	0.28	0.51	1	1.3	0	0.13	#NAME?
Zoogloea	0.28	0.51	1	1.3	0	0.11	#NAME?
Unclassified.HTCC2089	NaN	NaN	NaN	NaN	0	0	NaN
Unclassified.Hyphomicrobiaceae	NaN	NaN	NaN	NaN	0	0	NaN
Unclassified.Hyphomonadaceae	NaN	NaN	NaN	NaN	0	0	NaN
Unclassified.Methylococcaceae	NaN	NaN	NaN	NaN	0	0	NaN
Unclassified.Microthrixaceae	NaN	NaN	NaN	NaN	0	0	NaN
Unclassified.OM27	NaN	NaN	NaN	NaN	0	0	NaN
Unclassified.OPB41	NaN	NaN	NaN	NaN	0	0	NaN
Unclassified.Parachlamydiaceae	NaN	NaN	NaN	NaN	0	0	NaN
Unclassified.Pelobacteraceae	NaN	NaN	NaN	NaN	0	0	NaN
Unclassified.Phycisphaerales	NaN	NaN	NaN	NaN	0	0	NaN
Unclassified.Phyllobacteriaceae	NaN	NaN	NaN	NaN	0	0	NaN
Unclassified.PK29	NaN	NaN	NaN	NaN	0	0	NaN
Unclassified.Polyangiaceae	NaN	NaN	NaN	NaN	0	0	NaN
Unclassified.PRR11	NaN	NaN	NaN	NaN	0	0	NaN
Unclassified.RF39	NaN	NaN	NaN	NaN	0	0	NaN
Unclassified.S0208	NaN	NaN	NaN	NaN	0	0	NaN
Unclassified.SC3	NaN	NaN	NaN	NaN	0	0	NaN
Unclassified.Sediment4	NaN	NaN	NaN	NaN	0	0	NaN
Unclassified.SHA31	NaN	NaN	NaN	NaN	0	0	NaN
Unclassified.Sva0725	NaN	NaN	NaN	NaN	0	0	NaN
Unclassified.Syntrophaceae	NaN	NaN	NaN	NaN	0	0	NaN
Unclassified.Syntrophobacteraceae	NaN	NaN	NaN	NaN	0	0	NaN
Unclassified.Thermoactinomycetaceae	NaN	NaN	NaN	NaN	0	0	NaN
Unclassified.TM7	NaN	NaN	NaN	NaN	0	0	NaN
Unclassified.TSCOR003O20	NaN	NaN	NaN	NaN	0	0	NaN
Unclassified.VC2_1_Bac22	NaN	NaN	NaN	NaN	0	0	NaN
Ureibacillus	NaN	NaN	NaN	NaN	0	0	NaN
Vibrio	NaN	NaN	NaN	NaN	0	0	NaN
Wautersiella	NaN	NaN	NaN	NaN	0	0	NaN
WCHB105	NaN	NaN	NaN	NaN	0	0	NaN
Unclassified.Rhodocyclaceae	0.16	0.51	1	2.2	0.38	0	Inf
Unclassified.Neisseriaceae	0.19	0.51	1	1.9	0.66	0	Inf
Unclassified.Procabacteriaceae	0.2	0.51	1	1.8	0.23	0	Inf
Sporosarcina	0.2	0.51	1	1.8	0.17	0	Inf
Beijerinckia	0.2	0.51	1	1.8	0.13	0	Inf
Methanosarcina	0.2	0.51	1	1.8	0.1	0	Inf
Enterococcus	0.21	0.51	1	1.7	0.23	0	Inf
Oenococcus	0.21	0.51	1	1.7	0.034	0	Inf
Bacillus	0.24	0.51	1	1.5	0.3	0	Inf
Devosia	0.24	0.51	1	1.5	0.047	0	Inf
Anaerolinea	0.26	0.51	1	1.4	0.29	0	Inf
Nocardioides	0.26	0.51	1	1.3	0.099	0	Inf
Unclassified.Kineosporiaceae	0.26	0.51	1	1.4	0.095	0	Inf
Unclassified.Lactobacillales	0.28	0.51	1	1.3	0.11	0	Inf
Unclassified.Gaiellaceae	0.29	0.51	1	1.2	0.17	0	Inf
Unclassified.Solirubrobacterales	0.32	0.51	1	1	0.19	0	Inf
Desulfotomaculum	0.36	0.51	1	0.91	0.23	0	Inf
Roseomonas	0.39	0.51	1	0.79	0.35	0	Inf
Rudanella	0.39	0.51	1	0.79	0.35	0	Inf
B42	0.39	0.51	1	0.79	0.29	0	Inf
Unclassified.ML615J28	0.39	0.51	1	0.79	0.25	0	Inf
Euzebya	0.39	0.51	1	0.79	0.24	0	Inf
Unclassified.OD1	0.39	0.51	1	0.79	0.24	0	Inf
Pseudoxanthomonas	0.39	0.51	1	0.79	0.23	0	Inf
Unclassified.Gemm1	0.39	0.51	1	0.79	0.23	0	Inf
Cloacibacterium	0.39	0.51	1	0.79	0.22	0	Inf
Salinicoccus	0.39	0.51	1	0.79	0.22	0	Inf
Arcobacter	0.39	0.51	1	0.79	0.21	0	Inf
Unclassified.Puniceicoccaceae	0.39	0.51	1	0.79	0.21	0	Inf
Pilimelia	0.39	0.51	1	0.79	0.2	0	Inf
Unclassified.Conexibacteraceae	0.39	0.51	1	0.79	0.2	0	Inf
Unclassified.YS2	0.39	0.51	1	0.79	0.2	0	Inf
Unclassified.211ds20	0.39	0.51	1	0.79	0.19	0	Inf
Unclassified.Acetobacteraceae	0.39	0.51	1	0.79	0.19	0	Inf
Unclassified.Paenibacillaceae	0.39	0.51	1	0.79	0.19	0	Inf
Unclassified.Solibacterales	0.39	0.51	1	0.79	0.19	0	Inf
Actinomyces	0.39	0.51	1	0.79	0.18	0	Inf
Azoarcus	0.39	0.51	1	0.79	0.17	0	Inf
Bifidobacterium	0.39	0.51	1	0.79	0.17	0	Inf
Unclassified.Methylobacteriaceae	0.39	0.51	1	0.79	0.17	0	Inf
Haemophilus	0.39	0.51	1	0.79	0.16	0	Inf
Tepidimonas	0.39	0.51	1	0.79	0.16	0	Inf
Unclassified.ASSO13	0.39	0.51	1	0.79	0.16	0	Inf
Weissella	0.39	0.51	1	0.79	0.16	0	Inf
Carnobacterium	0.39	0.51	1	0.79	0.15	0	Inf
Desulfococcus	0.39	0.51	1	0.79	0.15	0	Inf
Unclassified.Caulobacteraceae	0.39	0.51	1	0.79	0.15	0	Inf
Unclassified.Gammaproteobacteria	0.39	0.51	1	0.79	0.15	0	Inf
Unclassified.Saprospirales	0.39	0.51	1	0.79	0.15	0	Inf
Unclassified.Caldilineaceae	0.39	0.51	1	0.79	0.14	0	Inf
Unclassified.NKB19	0.39	0.51	1	0.79	0.14	0	Inf
Unclassified.AKYG1722	0.39	0.51	1	0.79	0.13	0	Inf
Unclassified.Anaerolinaceae	0.39	0.51	1	0.79	0.13	0	Inf
Bosea	0.39	0.51	1	0.79	0.12	0	Inf
Kocuria	0.39	0.51	1	0.79	0.12	0	Inf
Unclassified.LD1	0.39	0.51	1	0.79	0.12	0	Inf
Unclassified.Pirellulaceae	0.39	0.51	1	0.79	0.12	0	Inf
Leptotrichia	0.39	0.51	1	0.79	0.11	0	Inf
Paenibacillus	0.39	0.51	1	0.79	0.11	0	Inf
Unclassified.Flavobacteriaceae	0.39	0.51	1	0.79	0.11	0	Inf
Unclassified.Rhodothermaceae	0.39	0.51	1	0.79	0.11	0	Inf
Unclassified.Haliangiaceae	0.39	0.51	1	0.79	0.1	0	Inf
Unclassified.RB40	0.39	0.51	1	0.79	0.1	0	Inf
W22	0.39	0.51	1	0.79	0.091	0	Inf
Syntrophus	0.39	0.51	1	0.79	0.088	0	Inf
Unclassified.Burkholderiales	0.39	0.51	1	0.79	0.073	0	Inf
Unclassified.EW055	0.39	0.51	1	0.79	0.051	0	Inf
Lysobacter	0.39	0.51	1	0.79	0.04	0	Inf
Unclassified.Deltaproteobacteria	0.39	0.51	1	0.79	0.034	0	Inf
Sutterella	0.39	0.51	1	0.79	0.033	0	Inf
Fusobacterium	0.39	0.51	1	0.79	0.023	0	Inf
Unclassified.Opitutaceae	0.39	0.51	1	0.79	0.02	0	Inf
Alloiococcus	0.39	0.51	1	0.79	0.016	0	Inf
Planifilum	0.15	0.51	1	2.3	0.63	0.064	9.82
Pseudonocardia	0.46	0.59	1	0.57	0.16	0.04	4.1
Hydrogenophaga	0.37	0.51	1	0.85	0.51	0.13	4.02
Bdellovibrio	0.4	0.52	1	0.75	0.31	0.084	3.67
Streptococcus	0.51	0.64	1	0.46	0.24	0.074	3.28
Unclassified.Methylophilaceae	0.57	0.69	1	0.33	0.24	0.08	3.01
Corynebacterium	0.097	0.51	1	3.1	1.98	0.68	2.91
Rhodococcus	0.26	0.51	1	1.3	0.56	0.21	2.74
Unclassified.Intrasporangiaceae	0.39	0.51	1	0.79	0.55	0.21	2.58
Unclassified.3BR5F	0.61	0.72	1	0.27	0.13	0.051	2.56
Unclassified.Gemm5	0.63	0.73	1	0.24	0.24	0.1	2.37
Unclassified.Piscirickettsiaceae	0.52	0.65	1	0.43	0.42	0.2	2.12
Bradyrhizobium	0.55	0.68	1	0.37	0.56	0.27	2.05
Sediminibacterium	0.71	0.8	1	0.15	0.15	0.081	1.88
Unclassified.Verrucomicrobiaceae	0.73	0.81	1	0.13	0.22	0.12	1.77
Unclassified.Lactobacillaceae	0.64	0.74	1	0.23	0.044	0.025	1.76
Unclassified.Streptophyta	0.56	0.69	1	0.35	0.38	0.22	1.73
Paracoccus	0.68	0.78	1	0.18	0.46	0.28	1.64
Micrococcus	0.7	0.79	1	0.16	0.74	0.48	1.54
Clavibacter	0.73	0.81	1	0.12	0.24	0.16	1.54
Ralstonia	0.78	0.84	1	0.082	0.25	0.16	1.51
Flavobacterium	0.72	0.8	1	0.13	0.44	0.3	1.46
Unclassified.GKS2174	0.68	0.78	1	0.18	0.18	0.13	1.44
Staphylococcus	0.57	0.69	1	0.34	1.45	1.06	1.37
Candidatus_Nitrososphaera	0.87	0.91	1	0.03	0.063	0.051	1.23
Unclassified.Thiotrichaceae	0.88	0.92	1	0.023	0.18	0.15	1.23
Unclassified.SM2F11	0.89	0.92	1	0.018	0.24	0.2	1.22
Unclassified	0.43	0.56	1	0.65	5.29	4.39	1.2
Unclassified.S247	0.84	0.89	1	0.043	0.27	0.23	1.18
Acinetobacter	0.9	0.92	1	0.015	0.97	0.9	1.08
Variovorax	0.94	0.95	1	0.0063	0.61	0.57	1.07
Hyphomicrobium	0.99	0.99	1	0.00013	0.047	0.046	1.02
Unclassified.Rickettsiales	1	1	1	1.4e-05	0.34	0.33	1
Unclassified.ZB2	0.76	0.83	1	0.096	0.85	0.95	-1.1
Unclassified.Bacteroidales	0.91	0.93	1	0.013	0.21	0.24	-1.1
Serratia	0.93	0.94	1	0.0075	0.021	0.024	-1.1
Kaistobacter	0.85	0.9	1	0.035	0.029	0.036	-1.2
Unclassified.C111	0.86	0.91	1	0.034	0.28	0.33	-1.2
SJA88	0.9	0.92	1	0.015	0.081	0.096	-1.2
Pantoea	0.9	0.92	1	0.015	0.02	0.024	-1.2
Unclassified.Koribacteraceae	0.91	0.93	1	0.013	0.034	0.04	-1.2
Sphingomonas	0.82	0.88	1	0.052	0.32	0.41	-1.3
Leucobacter	0.82	0.88	1	0.055	0.23	0.29	-1.3
Unclassified.Cytophagaceae	0.58	0.69	1	0.33	0.66	0.91	-1.4
Enhydrobacter	0.82	0.88	1	0.051	0.13	0.18	-1.4
Mitsuaria	0.74	0.81	1	0.11	0.033	0.049	-1.5
Unclassified.Aerococcaceae	0.78	0.84	1	0.081	0.13	0.2	-1.5
Pseudomonas	0.35	0.51	1	0.94	0.57	0.96	-1.7
Unclassified.Micromonosporaceae	0.72	0.8	1	0.13	0.024	0.04	-1.7
Polynucleobacter	0.3	0.51	1	1.2	0.69	1.27	-1.8
Unclassified.GCA004	0.57	0.69	1	0.33	0.22	0.39	-1.8
Unclassified.SBRH58	0.58	0.69	1	0.32	0.17	0.3	-1.8
Nitrospira	0.7	0.79	1	0.15	0.095	0.17	-1.8
Unclassified.A4b	0.61	0.72	1	0.27	0.18	0.34	-1.9
Unclassified.JG30KFCM45	0.63	0.73	1	0.24	0.13	0.25	-1.9
Unclassified.Bacteriovoracaceae	0.67	0.77	1	0.19	0.082	0.15	-1.9
Rhodoplanes	0.53	0.66	1	0.41	0.033	0.068	-2
Unclassified.EB1017	0.61	0.72	1	0.27	0.034	0.069	-2
Paucibacter	0.47	0.6	1	0.54	0.16	0.38	-2.3
Unclassified.Sinobacteraceae	0.58	0.69	1	0.32	0.088	0.2	-2.3
Unclassified.BD15	0.19	0.51	1	1.9	0.22	0.55	-2.5
Unclassified.Acidimicrobiales	0.37	0.51	1	0.85	0.18	0.52	-2.8
Unclassified.ACKM1	0.31	0.51	1	1.1	0.16	0.46	-2.9
Unclassified.Stramenopiles	0.51	0.64	1	0.45	0.071	0.2	-2.9
Unclassified.Clostridiales	0.19	0.51	1	1.9	0.36	1.07	-3
Fluviicola	0.022	0.51	1	6.4	0.4	1.35	-3.4
Propionibacterium	0.45	0.58	1	0.6	0.033	0.12	-3.7
CF231	0.45	0.58	1	0.61	0.029	0.11	-3.8
Unclassified.Cryptophyta	0.11	0.51	1	2.9	0.22	0.91	-4.2
Unclassified.Legionellaceae	0.26	0.51	1	1.4	0.079	0.35	-4.4
Novosphingobium	0.27	0.51	1	1.3	0.034	0.16	-4.6
Escherichia	0.041	0.51	1	4.9	0.2	0.97	-4.9
Unclassified.Lachnospiraceae	0.14	0.51	1	2.5	0.17	0.91	-5.4
Prevotella	0.11	0.51	1	2.9	0.052	0.31	-6
Unclassified.Sphingobacteriales	0.097	0.51	1	3.1	0.076	0.54	-7.1
Lactobacillus	0.34	0.51	1	0.96	0.034	0.27	-7.9
Unclassified.Rhodospirillaceae	0.26	0.51	1	1.4	0.028	0.23	-8.2
Blautia	0.11	0.51	1	2.9	0.033	0.3	-9.1
Candidatus_Koribacter	0.33	0.51	1	1	0.02	0.2	-9.9
Unclassified.Oxalobacteraceae	0.11	0.51	1	2.9	0.037	0.38	-10
Curvibacter	0.013	0.51	1	7.7	0.11	1.28	-12
Unclassified.Chitinophagaceae	0.14	0.51	1	2.4	0.015	0.18	-12
Unclassified.Rickettsiaceae	0.31	0.51	1	1.1	0.014	0.2	-14
Janthinobacterium	0.067	0.51	1	3.9	0.021	0.38	-18
Clostridium	0.026	0.51	1	6	0.024	0.67	-28
Limnohabitans	0.031	0.51	1	5.6	0.034	0.98	-29
Unclassified.Ruminococcaceae	0.13	0.51	1	2.6	0.019	0.55	-29
SMB53	0.13	0.51	1	2.6	0.014	0.42	-30
