# Supplementary material for: Adult schistosomes have an epithelial bacterial population distinct from the surrounding mammalian host blood
Source: PLoS One. 2022 Jan 27;17(1):e0263188. doi: 10.1371/journal.pone.0263188 (PMC8794206; doi:10.1371/journal.pone.0263188)
Supplement: S4 Table — Separate tabs contain Species, Genus and Phylum level data. Results include p- value based in Tissue and Infection status, False Discover Rate (FDR), adjusted p- value based in Tissue and Infection status, Paired p- value (Tukey), and mean abundance for each Tissue and Infection condition. (XLSX) [file pone.0263188.s008.xlsx]

## Sheet: Species
Taxa	P Tissue.and.infection	FDR Tissue.and.infection	P adjusted Tissue.and.infection	F Value Tissue.and.infection	P (Tukeys) blood-U-blood-I	P (Tukeys) Sj-Carcass-blood-I	P (Tukeys) Sj-Tegument-blood-I	P (Tukeys) Sj-Carcass-blood-U	P (Tukeys) Sj-Tegument-blood-U	P (Tukeys) Sj-Tegument-Sj-Carcass	blood-U mean	Sj-Carcass mean	blood-I mean	Sj-Tegument mean
Escherichia_coli	4.5e-16	1.1e-13	1.1e-13	130	0.88	4e-11	6.5e-14	1.2e-11	2.6e-14	0.079	0.12	7.73	0.5	9.48
Unclassified	2.9e-05	0.0034	0.0068	12	0.39	0.0039	4e-05	0.085	0.0016	0.58	3.81	1.7	4.93	0.48
Unclassified.Neisseriaceae__Unclassified.Neisseriaceae	0.0034	0.27	0.79	5.8	1	1	0.0054	1	0.0054	0.02	0	0	0	0.13
Unclassified.Saprospiraceae__Unclassified.Saprospiraceae	0.036	0.83	1	3.3	1	1	0.047	1	0.047	0.11	0	0	0	0.077
Unclassified.Haliangiaceae__Unclassified.Haliangiaceae	0.074	0.83	1	2.6	1	1	0.091	1	0.091	0.18	0	0	0	0.09
Unclassified.Actinomycetales__Unclassified.Actinomycetales	0.12	0.83	1	2.1	0.31	0.21	0.21	0.94	0.97	1	0.15	0	0.55	0.033
Ureibacillus__Unclassified.Ureibacillus	0.16	0.83	1	1.9	0.29	0.31	0.26	0.99	0.99	1	0.12	0	0.74	0
Flavobacterium_columnare	0.25	0.83	1	1.5	1	1	0.28	1	0.28	0.41	0	0	0	0.13
Unclassified.Legionellaceae__Unclassified.Legionellaceae	0.25	0.83	1	1.5	1	1	0.28	1	0.28	0.41	0	0	0	0.067
Unclassified.Aerococcaceae__Unclassified.Aerococcaceae	0.25	0.83	1	1.5	1	1	0.28	1	0.28	0.41	0	0	0	0.038
Enhydrobacter__Unclassified.Enhydrobacter	0.25	0.83	1	1.5	1	1	0.28	1	0.28	0.41	0	0	0	0.05
Enterococcus_cecorum	0.25	0.83	1	1.5	1	1	0.28	1	0.28	0.41	0	0	0	0.11
Cloacibacterium__Unclassified.Cloacibacterium	0.25	0.83	1	1.5	1	1	0.28	1	0.28	0.41	0	0	0	0.058
Nitrospira__Unclassified.Nitrospira	0.25	0.83	1	1.5	1	1	0.28	1	0.28	0.41	0	0	0	0.038
Legionella__Unclassified.Legionella	0.25	0.83	1	1.5	1	1	0.28	1	0.28	0.41	0	0	0	0.062
Unclassified.Coxiellaceae__Unclassified.Coxiellaceae	0.25	0.83	1	1.5	1	1	0.28	1	0.28	0.41	0	0	0	0.037
Anaerococcus__Unclassified.Anaerococcus	0.25	0.83	1	1.5	1	1	0.28	1	0.28	0.41	0	0	0	0.058
Unclassified.OPB56__Unclassified.OPB56	0.25	0.83	1	1.5	1	1	0.28	1	0.28	0.41	0	0	0	0.022
Rhodobacter__Unclassified.Rhodobacter	0.43	0.83	1	0.95	0.67	0.82	0.39	1	0.93	0.94	0.27	0.3	0.72	0
Unclassified.SC3__Unclassified.SC3	0.23	0.83	1	1.5	0.28	0.45	0.4	1	1	1	0	0	0.32	0
Unclassified.VC2_1_Bac22__Unclassified.VC2_1_Bac22	0.24	0.83	1	1.5	0.28	0.46	0.41	1	1	1	0	0	0.33	0
Bacillus__Unclassified.Bacillus	0.31	0.83	1	1.3	0.36	0.53	0.48	1	1	1	0	0	0.037	0
Unclassified.Burkholderiales__Unclassified.Burkholderiales	0.41	0.83	1	1	0.67	0.54	0.49	0.97	0.97	1	0.15	0	0.47	0
Leptothrix__Unclassified.Leptothrix	0.34	0.83	1	1.2	1	0.5	0.5	0.62	0.62	1	0.7	0	0.8	0.045
Micrococcus__Unclassified.Micrococcus	0.35	0.83	1	1.1	1	0.94	0.51	0.93	0.51	0.33	0.12	0	0.12	0.38
Unclassified.SHA31__Unclassified.SHA31	0.46	0.83	1	0.89	0.68	0.59	0.54	0.98	0.98	1	0.097	0	0.35	0
Bradyrhizobium__Unclassified.Bradyrhizobium	0.27	0.83	1	1.4	0.99	0.6	0.57	0.44	0.41	1	2.44	0	2.02	0.048
Rothia_mucilaginosa	0.51	0.83	1	0.8	0.82	0.61	0.57	0.96	0.95	1	0.06	0	0.14	0
Unclassified.Myxococcales__Unclassified.Myxococcales	0.63	0.83	1	0.58	0.94	1	0.58	0.99	0.85	0.78	0.24	0.34	0.39	0
Bacteroides__Unclassified.Bacteroides	0.52	0.83	1	0.78	0.75	0.63	0.59	0.98	0.98	1	0.033	0	0.1	0
Hydrogenophaga__Unclassified.Hydrogenophaga	0.28	0.83	1	1.4	1	0.39	0.63	0.39	0.63	0.97	0	0.11	0	0.08
Mycobacterium__Unclassified.Mycobacterium	0.59	0.83	1	0.65	0.87	0.68	0.64	0.96	0.95	1	0.032	0	0.072	0
Unclassified.Acidimicrobiales__Unclassified.Acidimicrobiales	0.5	0.83	1	0.81	1	0.69	0.65	0.74	0.7	1	0.48	0	0.52	0
Unclassified.Gaiellaceae__Unclassified.Gaiellaceae	0.56	0.83	1	0.71	0.69	0.69	0.65	1	1	1	0.019	0	0.1	0
Unclassified.Gemmatimonadetes__Unclassified.Gemmatimonadetes	0.5	0.83	1	0.81	0.55	0.7	0.66	1	1	1	0	0	0.14	0
Lactobacillus__Unclassified.Lactobacillus	0.3	0.83	1	1.3	1	0.42	0.67	0.4	0.65	0.97	0.046	1.33	0.076	0.94
Unclassified.Planococcaceae__Unclassified.Planococcaceae	0.52	0.83	1	0.77	0.57	0.71	0.67	1	1	1	0	0	0.29	0
Unclassified.Sphingomonadaceae__Unclassified.Sphingomonadaceae	0.53	0.83	1	0.76	1	0.71	0.67	0.75	0.71	1	0.42	0	0.44	0
Pseudomonas__Unclassified.Pseudomonas	0.59	0.83	1	0.66	0.92	0.63	0.69	0.9	0.95	1	0.19	0	0.34	0.045
Unclassified.Conexibacteraceae__Unclassified.Conexibacteraceae	0.63	0.83	1	0.59	0.98	0.73	0.7	0.89	0.87	1	0.018	0	0.026	0
Unclassified.Streptophyta__Unclassified.Streptophyta	0.25	0.83	1	1.4	0.99	0.43	0.71	0.31	0.55	0.96	0.3	0	0.26	0.088
Unclassified.Intrasporangiaceae__Unclassified.Intrasporangiaceae	0.57	0.83	1	0.68	0.62	0.75	0.72	1	1	1	0	0	0.25	0
Variovorax__Unclassified.Variovorax	0.57	0.83	1	0.68	0.62	0.75	0.72	1	1	1	0	0	0.017	0
Unclassified.JG30KFCM45__Unclassified.JG30KFCM45	0.57	0.83	1	0.68	0.62	0.75	0.72	1	1	1	0	0	0.26	0
B42__Unclassified.B42	0.57	0.83	1	0.68	0.62	0.75	0.72	1	1	1	0	0	0.29	0
Unclassified.OD1__Unclassified.OD1	0.57	0.83	1	0.68	0.62	0.75	0.72	1	1	1	0	0	0.26	0
Sterolibacterium__Unclassified.Sterolibacterium	0.57	0.83	1	0.68	0.62	0.75	0.72	1	1	1	0	0	0.35	0
Unclassified.Chromatiales__Unclassified.Chromatiales	0.57	0.83	1	0.68	0.62	0.75	0.72	1	1	1	0	0	0.17	0
Tepidimonas__Unclassified.Tepidimonas	0.57	0.83	1	0.68	0.62	0.75	0.72	1	1	1	0	0	0.16	0
Methylibium__Unclassified.Methylibium	0.57	0.83	1	0.68	0.62	0.75	0.72	1	1	1	0	0	0.16	0
Unclassified.Alphaproteobacteria__Unclassified.Alphaproteobacteria	0.57	0.83	1	0.68	0.62	0.75	0.72	1	1	1	0	0	0.097	0
Unclassified.S0208__Unclassified.S0208	0.57	0.83	1	0.68	0.62	0.75	0.72	1	1	1	0	0	0.28	0
Unclassified.TSCOR003O20__Unclassified.TSCOR003O20	0.57	0.83	1	0.68	0.62	0.75	0.72	1	1	1	0	0	0.27	0
Gemmatimonas__Unclassified.Gemmatimonas	0.57	0.83	1	0.68	0.62	0.75	0.72	1	1	1	0	0	0.27	0
Unclassified.Syntrophaceae__Unclassified.Syntrophaceae	0.57	0.83	1	0.68	0.62	0.75	0.72	1	1	1	0	0	0.27	0
Unclassified.Chromatiaceae__Unclassified.Chromatiaceae	0.57	0.83	1	0.68	0.62	0.75	0.72	1	1	1	0	0	0.26	0
Actinomyces__Unclassified.Actinomyces	0.57	0.83	1	0.68	0.62	0.75	0.72	1	1	1	0	0	0.067	0
Unclassified.Aeromonadaceae__Unclassified.Aeromonadaceae	0.57	0.83	1	0.68	0.62	0.75	0.72	1	1	1	0	0	0.14	0
Unclassified.Sva0725__Unclassified.Sva0725	0.57	0.83	1	0.68	0.62	0.75	0.72	1	1	1	0	0	0.23	0
Syntrophus__Unclassified.Syntrophus	0.57	0.83	1	0.68	0.62	0.75	0.72	1	1	1	0	0	0.14	0
Haemophilus_parainfluenzae	0.57	0.83	1	0.68	0.62	0.75	0.72	1	1	1	0	0	0.07	0
Unclassified.Solirubrobacterales__Unclassified.Solirubrobacterales	0.57	0.83	1	0.68	0.62	0.75	0.72	1	1	1	0	0	0.021	0
Candidatus_Koribacter__Unclassified.Candidatus_Koribacter	0.57	0.83	1	0.68	0.62	0.75	0.72	1	1	1	0	0	0.017	0
Ruminococcus_gnavus	0.57	0.83	1	0.68	0.62	0.75	0.72	1	1	1	0	0	0.036	0
Flectobacillus__Unclassified.Flectobacillus	0.57	0.83	1	0.68	0.62	0.75	0.72	1	1	1	0	0	0.17	0
Unclassified.Caulobacteraceae__Unclassified.Caulobacteraceae	0.57	0.83	1	0.68	0.62	0.75	0.72	1	1	1	0	0	0.011	0
Prevotella_melaninogenica	0.57	0.83	1	0.68	0.62	0.75	0.72	1	1	1	0	0	0.026	0
Comamonas__Unclassified.Comamonas	0.57	0.83	1	0.68	0.62	0.75	0.72	1	1	1	0	0	0.12	0
Unclassified.Parachlamydiaceae__Unclassified.Parachlamydiaceae	0.57	0.83	1	0.68	0.62	0.75	0.72	1	1	1	0	0	0.15	0
Unclassified.Koribacteraceae__Unclassified.Koribacteraceae	0.57	0.83	1	0.68	0.62	0.75	0.72	1	1	1	0	0	0.018	0
Rothia_dentocariosa	0.57	0.83	1	0.68	0.62	0.75	0.72	1	1	1	0	0	0.037	0
Unclassified.Hyphomicrobiaceae__Unclassified.Hyphomicrobiaceae	0.57	0.83	1	0.68	0.62	0.75	0.72	1	1	1	0	0	0.098	0
Sutterella__Unclassified.Sutterella	0.57	0.83	1	0.68	0.62	0.75	0.72	1	1	1	0	0	0.063	0
Kocuria_rhizophila	0.43	0.83	1	0.96	0.92	0.96	0.73	1	0.41	0.54	0	0	0.036	0.1
Corynebacterium__Unclassified.Corynebacterium	0.53	0.83	1	0.76	0.51	0.81	0.73	0.99	1	1	0.29	0.41	0.84	0.37
Acinetobacter_guillouiae	0.64	0.83	1	0.57	1	0.78	0.74	0.84	0.82	1	0.41	0	0.47	0
Unclassified.Cryptophyta__Unclassified.Cryptophyta	0.67	0.83	1	0.52	0.88	1	0.74	0.89	0.98	0.76	0.12	0.35	0.31	0
Unclassified.Lachnospiraceae__Unclassified.Lachnospiraceae	0.69	0.83	1	0.5	0.84	0.77	0.74	0.99	0.99	1	0.019	0	0.063	0
Unclassified.Bacteroidales__Unclassified.Bacteroidales	0.27	0.83	1	1.4	0.67	0.83	0.75	0.31	1	0.39	0.045	0.66	0.37	0.038
Deefgea__Unclassified.Deefgea	0.71	0.83	1	0.46	0.89	0.79	0.76	0.98	0.98	1	0.076	0	0.2	0
Corynebacterium_stationis	0.72	0.83	1	0.45	0.91	0.79	0.76	0.98	0.98	1	0.11	0	0.26	0
Subtercola_boreus	0.72	0.83	1	0.45	0.91	0.79	0.76	0.98	0.98	1	0.03	0	0.072	0
Paracoccus__Unclassified.Paracoccus	0.28	0.83	1	1.3	0.3	1	0.77	0.47	0.93	0.85	0.28	0	0	0.18
Luteimonas__Unclassified.Luteimonas	0.73	0.83	1	0.43	0.93	0.8	0.77	0.97	0.97	1	0.047	0	0.1	0
Clavibacter__Unclassified.Clavibacter	0.67	0.83	1	0.52	1	0.81	0.78	0.85	0.82	1	0.38	0	0.42	0
Unclassified.Comamonadaceae__Unclassified.Comamonadaceae	0.52	0.83	1	0.78	0.72	0.99	0.8	0.63	1	0.7	0	0.39	0.28	0
Unclassified.Thermoactinomycetaceae__Unclassified.Thermoactinomycetaceae	0.76	0.83	1	0.39	0.98	0.83	0.8	0.95	0.95	1	0.043	0	0.071	0
Unclassified.Lactobacillaceae__Unclassified.Lactobacillaceae	0.53	0.83	1	0.76	0.98	0.83	0.81	0.66	0.62	1	0.049	0	0.036	0
Bdellovibrio__Unclassified.Bdellovibrio	0.65	0.83	1	0.55	0.88	0.99	0.81	0.8	0.99	0.72	0.32	0	0.11	0.41
Unclassified.GCA004__Unclassified.GCA004	0.3	0.83	1	1.3	0.79	0.85	0.82	0.41	0.36	1	0.52	0	0.27	0
Bosea_genosp.	0.54	0.83	1	0.73	0.98	0.85	0.82	0.67	0.63	1	0.28	0	0.2	0
Fluviicola__Unclassified.Fluviicola	0.85	0.87	1	0.26	0.95	0.98	0.82	1	0.98	0.98	0.29	0.3	0.47	0.12
Streptococcus_infantis	0.45	0.83	1	0.9	0.97	0.75	0.83	0.53	0.61	1	0.53	0	0.39	0.082
Oscillospira__Unclassified.Oscillospira	0.48	0.83	1	0.85	0.88	0.93	0.84	1	0.47	0.6	0	0	0.058	0.13
Unclassified.MIZ46__Unclassified.MIZ46	0.62	0.83	1	0.61	0.62	0.76	0.84	1	1	1	0	0	0.27	0.06
Unclassified.Caldilineaceae__Unclassified.Caldilineaceae	0.67	0.83	1	0.53	1	0.87	0.85	0.79	0.75	1	0.21	0	0.17	0
Planifilum__Unclassified.Planifilum	0.48	0.83	1	0.85	0.92	0.88	0.86	0.6	0.55	1	0.38	0	0.22	0
Streptococcus__Unclassified.Streptococcus	0.78	0.83	1	0.36	1	0.88	0.86	0.91	0.89	1	0.016	0	0.018	0
Flavobacterium__Unclassified.Flavobacterium	0.79	0.83	1	0.36	1	0.88	0.86	0.9	0.89	1	0.024	0	0.026	0
Unclassified.TM7__Unclassified.TM7	0.79	0.83	1	0.35	1	0.89	0.87	0.89	0.88	1	0.093	0	0.094	0
Unclassified.Acetobacteraceae__Unclassified.Acetobacteraceae	0.51	0.83	1	0.78	0.92	0.89	0.88	0.62	0.58	1	0.29	0	0.17	0
Kaistobacter__Unclassified.Kaistobacter	0.73	0.83	1	0.43	0.85	0.75	0.88	0.99	1	0.99	0.083	0	0.25	0.075
Unclassified.Sphingobacteriales__Unclassified.Sphingobacteriales	0.74	0.83	1	0.42	1	0.83	0.88	0.83	0.88	1	0.37	0	0.37	0.063
Unclassified.ACKM1__Unclassified.ACKM1	0.85	0.87	1	0.27	1	1	0.88	1	0.85	0.89	0.21	0.21	0.18	0
Gemmata__Unclassified.Gemmata	0.22	0.83	1	1.6	1	0.23	0.89	0.23	0.89	0.67	0	0.18	0	0.062
Unclassified.Chloroplast__Unclassified.Chloroplast	0.43	0.83	1	0.95	0.95	0.74	0.89	0.47	1	0.43	0.076	0.57	0.23	0
Acinetobacter_lwoffii	0.78	0.83	1	0.36	0.89	0.79	0.89	0.99	1	1	0.098	0	0.26	0.072
Unclassified.Microthrixaceae__Unclassified.Microthrixaceae	0.78	0.83	1	0.36	1	0.91	0.89	0.88	0.86	1	0.11	0	0.095	0
Sediminibacterium__Unclassified.Sediminibacterium	0.21	0.83	1	1.6	0.22	0.39	0.9	1	0.73	0.82	0	0	0.072	0.043
Leucobacter__Unclassified.Leucobacter	0.61	0.83	1	0.61	0.95	0.92	0.9	0.71	0.67	1	0.27	0	0.16	0
Unclassified.Legionellales__Unclassified.Legionellales	0.62	0.83	1	0.6	0.64	1	0.9	0.77	0.99	0.93	0.22	0	0	0.15
Prosthecobacter__Unclassified.Prosthecobacter	0.82	0.85	1	0.31	0.99	0.83	0.9	0.93	0.97	1	0.18	0	0.26	0.058
Unclassified.SBRH58__Unclassified.SBRH58	0.91	0.92	1	0.18	1	1	0.9	1	0.94	0.96	0.34	0.34	0.39	0.078
Unclassified.Phyllobacteriaceae__Unclassified.Phyllobacteriaceae	0.58	0.83	1	0.67	1	0.8	0.91	0.89	0.82	0.51	0.039	0	0.049	0.083
Unclassified.Clostridiales__Unclassified.Clostridiales	0.64	0.83	1	0.57	0.57	0.95	0.91	0.95	0.96	1	0.014	0.2	0.39	0.17
Clostridium_cocleatum	0.64	0.83	1	0.57	0.63	0.76	0.91	1	0.98	0.99	0	0	0.045	0.017
Chryseobacterium__Unclassified.Chryseobacterium	0.72	0.83	1	0.45	0.99	0.92	0.91	0.81	0.78	1	0.1	0	0.072	0
Sphingomonas__Unclassified.Sphingomonas	0.84	0.87	1	0.28	1	1	0.91	1	0.84	0.87	0.23	0.25	0.18	0
Fusobacterium__Unclassified.Fusobacterium	0.32	0.83	1	1.2	0.67	0.93	0.92	0.44	0.39	1	0.066	0	0.026	0
Zymomonas__Unclassified.Zymomonas	0.71	0.83	1	0.46	0.66	0.98	0.92	0.94	0.98	1	0	0.11	0.19	0.068
Unclassified.Erythrobacteraceae__Unclassified.Erythrobacteraceae	0.74	0.83	1	0.42	0.99	0.93	0.92	0.82	0.79	1	0.14	0	0.098	0
Unclassified.RB40__Unclassified.RB40	0.51	0.83	1	0.8	0.8	0.9	0.93	0.5	1	0.67	0	0.37	0.19	0.043
Klebsiella__Unclassified.Klebsiella	0.62	0.83	1	0.61	0.98	0.82	0.93	0.64	0.78	0.99	0.42	0	0.31	0.1
Unclassified.Sediment4__Unclassified.Sediment4	0.77	0.83	1	0.37	0.99	0.94	0.93	0.85	0.82	1	0.11	0	0.077	0
Cupriavidus__Unclassified.Cupriavidus	0.77	0.83	1	0.37	0.99	0.94	0.93	0.84	0.82	1	0.08	0	0.056	0
Azospira__Unclassified.Azospira	0.76	0.83	1	0.39	0.98	0.95	0.94	0.83	0.8	1	0.13	0	0.08	0
Unclassified.Methylococcaceae__Unclassified.Methylococcaceae	0.76	0.83	1	0.39	0.98	0.95	0.94	0.83	0.81	1	0.16	0	0.099	0
Unclassified.Rhodospirillaceae__Unclassified.Rhodospirillaceae	0.77	0.83	1	0.38	1	0.83	0.94	0.81	0.93	0.99	0.19	0	0.18	0.067
Ralstonia__Unclassified.Ralstonia	0.35	0.83	1	1.1	0.57	1	0.95	0.6	0.37	0.99	0.66	0.16	0.24	0.043
Unclassified.AKYG1722__Unclassified.AKYG1722	0.75	0.83	1	0.4	0.97	0.96	0.95	0.82	0.79	1	0.13	0	0.075	0
Unclassified.Rhizobiales__Unclassified.Rhizobiales	0.75	0.83	1	0.41	0.97	0.96	0.95	0.82	0.79	1	0.15	0	0.088	0
Unclassified.Deltaproteobacteria__Unclassified.Deltaproteobacteria	0.75	0.83	1	0.4	0.97	0.96	0.95	0.82	0.79	1	0.11	0	0.064	0
Unclassified.Porphyromonadaceae__Unclassified.Porphyromonadaceae	0.76	0.83	1	0.4	0.97	0.96	0.95	0.82	0.8	1	0.075	0	0.044	0
Unclassified.Cytophagaceae__Unclassified.Cytophagaceae	0.79	0.83	1	0.34	0.99	0.95	0.95	0.85	0.83	1	0.76	0.32	0.61	0.32
Actinobacillus_muris	0.2	0.83	1	1.7	1	0.2	0.96	0.2	0.96	0.5	0	0.39	0	0.092
SMB53__Unclassified.SMB53	0.56	0.83	1	0.7	0.57	0.71	0.96	1	0.92	0.95	0	0	0.097	0.053
Unclassified.Betaproteobacteria__Unclassified.Betaproteobacteria	0.74	0.83	1	0.41	0.95	0.97	0.96	0.81	0.78	1	0.15	0	0.077	0
Unclassified.Rhodocyclaceae__Unclassified.Rhodocyclaceae	0.75	0.83	1	0.41	0.96	0.97	0.96	0.81	0.79	1	0.2	0	0.11	0
Unclassified.NKB19__Unclassified.NKB19	0.75	0.83	1	0.41	0.95	0.97	0.96	0.81	0.78	1	0.12	0	0.061	0
Unclassified.Bacillaceae__Unclassified.Bacillaceae	0.75	0.83	1	0.41	0.96	0.96	0.96	0.82	0.79	1	0.14	0	0.074	0
Sulfuricurvum_kujiense	0.75	0.83	1	0.41	0.96	0.96	0.96	0.82	0.79	1	0.093	0	0.051	0
Unclassified.Burkholderiaceae__Unclassified.Burkholderiaceae	0.73	0.83	1	0.43	0.93	0.98	0.97	0.8	0.77	1	0.097	0	0.044	0
Wautersiella__Unclassified.Wautersiella	0.74	0.83	1	0.42	0.94	0.97	0.97	0.81	0.78	1	0.12	0	0.061	0
Unclassified.SM2F11__Unclassified.SM2F11	0.87	0.88	1	0.23	0.98	0.84	0.97	0.95	1	0.98	0.037	0	0.059	0.03
Pedobacter__Unclassified.Pedobacter	0.21	0.83	1	1.6	0.97	0.34	0.98	0.19	1	0.27	0	0.25	0.043	0
Variovorax_paradoxus	0.24	0.83	1	1.5	0.97	0.4	0.98	0.23	1	0.31	0	0.094	0.018	0
Granulicatella__Unclassified.Granulicatella	0.46	0.83	1	0.88	0.53	0.6	0.98	1	0.85	0.84	0.016	0	0.15	0.11
Unclassified.BD15__Unclassified.BD15	0.74	0.83	1	0.41	0.99	0.86	0.98	0.72	0.91	0.98	0.38	0	0.29	0.16
Coprococcus__Unclassified.Coprococcus	0.74	0.83	1	0.42	0.95	0.88	0.98	0.99	0.83	0.76	0.014	0	0.036	0.053
Unclassified.Chitinophagaceae__Unclassified.Chitinophagaceae	0.056	0.83	1	2.9	0.14	0.97	0.99	0.13	0.13	1	0.73	0	0.14	0.038
Clostridium_celatum	0.27	0.83	1	1.4	0.41	0.99	0.99	0.43	0.38	1	0.43	0	0.07	0
Rhodoferax__Unclassified.Rhodoferax	0.34	0.83	1	1.2	0.94	0.28	0.99	0.53	1	0.5	0.098	0.38	0	0.055
Unclassified.GN02__Unclassified.GN02	0.62	0.83	1	0.6	0.62	1	0.99	0.76	0.86	1	0.17	0	0	0.043
Methylotenera_mobilis	0.63	0.83	1	0.58	0.63	1	0.99	0.76	0.9	0.99	0.21	0	0	0.068
Cellvibrio__Unclassified.Cellvibrio	0.65	0.83	1	0.55	0.66	0.79	0.99	1	0.92	0.95	0	0	0.082	0.053
Unclassified.EB1017__Unclassified.EB1017	0.67	0.83	1	0.52	0.81	0.99	0.99	0.77	0.73	1	0.059	0	0.015	0
Unclassified.A4b__Unclassified.A4b	0.68	0.83	1	0.51	0.83	0.99	0.99	0.77	0.74	1	0.2	0	0.054	0
Rhodococcus__Unclassified.Rhodococcus	0.8	0.84	1	0.34	1	0.85	0.99	0.78	0.96	0.97	0.33	0	0.28	0.17
Staphylococcus_epidermidis	0.92	0.92	1	0.17	0.99	0.98	0.99	0.93	0.95	1	0.91	0.53	0.76	0.6
Unclassified.SR1__Unclassified.SR1	0.98	0.98	1	0.063	0.99	0.98	0.99	1	1	1	0.17	0.11	0.24	0.16
Clostridium_aminophilum	0.0079	0.46	1	4.9	1	0.011	1	0.011	1	0.023	0	0.24	0	0
Prevotella_ruminicola	0.011	0.52	1	4.5	1	0.014	1	0.014	1	0.03	0	0.22	0	0
Pseudomonas_veronii	0.075	0.83	1	2.6	1	0.092	1	0.09	1	0.12	0.023	0.67	0.026	0
Unclassified.S247__Unclassified.S247	0.079	0.83	1	2.5	0.11	1	1	0.24	0.2	1	0.13	0	0	0
Unclassified.WCHD330__Unclassified.WCHD330	0.085	0.83	1	2.4	0.12	1	1	0.25	0.21	1	0.58	0	0	0
Unclassified.YS2__Unclassified.YS2	0.16	0.83	1	1.9	1	0.17	1	0.17	1	0.24	0	0.24	0	0
Unclassified.Rickettsiales__Unclassified.Rickettsiales	0.16	0.83	1	1.9	1	0.17	1	0.17	1	0.24	0	0.34	0	0
Aquaspirillum_putridiconchylium	0.16	0.83	1	1.9	1	0.17	1	0.17	1	0.24	0	0.38	0	0
Unclassified.Thiotrichaceae__Unclassified.Thiotrichaceae	0.16	0.83	1	1.9	1	0.17	1	0.17	1	0.24	0	0.23	0	0
Unclassified.Chlamydomonadaceae__Unclassified.Chlamydomonadaceae	0.16	0.83	1	1.9	1	0.17	1	0.17	1	0.24	0	0.21	0	0
Zoogloea__Unclassified.Zoogloea	0.16	0.83	1	1.9	1	0.17	1	0.17	1	0.24	0	0.2	0	0
Janthinobacterium__Unclassified.Janthinobacterium	0.16	0.83	1	1.9	1	0.17	1	0.17	1	0.24	0	0.26	0	0
Collimonas__Unclassified.Collimonas	0.16	0.83	1	1.9	1	0.17	1	0.17	1	0.24	0	0.34	0	0
Unclassified.Syntrophobacteraceae__Unclassified.Syntrophobacteraceae	0.16	0.83	1	1.9	1	0.17	1	0.17	1	0.24	0	0.29	0	0
Serratia__Unclassified.Serratia	0.16	0.83	1	1.9	1	0.17	1	0.17	1	0.24	0	0.19	0	0
Unclassified.HTCC2089__Unclassified.HTCC2089	0.16	0.83	1	1.9	1	0.17	1	0.17	1	0.24	0	0.26	0	0
Finegoldia__Unclassified.Finegoldia	0.16	0.83	1	1.9	1	0.17	1	0.17	1	0.24	0	0.2	0	0
Unclassified.ZB2__Unclassified.ZB2	0.2	0.83	1	1.7	0.61	0.66	1	0.16	0.63	0.79	0.9	0	0.48	0.43
Burkholderia__Unclassified.Burkholderia	0.2	0.83	1	1.7	0.99	0.19	1	0.29	0.99	0.27	0.019	0.16	0	0
Prevotella__Unclassified.Prevotella	0.24	0.83	1	1.5	0.98	0.34	1	0.21	1	0.37	0.055	0.38	0.1	0.087
Polynucleobacter__Unclassified.Polynucleobacter	0.25	0.83	1	1.5	0.34	0.99	1	0.34	0.51	0.99	0.82	0	0.14	0.18
Paucibacter__Unclassified.Paucibacter	0.28	0.83	1	1.4	0.31	1	1	0.49	0.5	1	0.6	0	0	0.043
Rubrivivax__Unclassified.Rubrivivax	0.32	0.83	1	1.2	0.96	0.46	1	0.25	0.91	0.66	0	0.13	0.028	0.043
Unclassified.Opitutaceae__Unclassified.Opitutaceae	0.45	0.83	1	0.91	0.52	1	1	0.64	0.6	1	0.34	0	0.015	0
Unclassified.Solibacterales__Unclassified.Solibacterales	0.47	0.83	1	0.88	0.82	0.5	1	0.89	0.86	0.57	0.13	0.26	0.004	0
Peredibacter_starrii	0.48	0.83	1	0.85	0.53	1	1	0.68	0.64	1	0.16	0	0	0
Novosphingobium__Unclassified.Novosphingobium	0.48	0.83	1	0.86	0.6	1	1	0.64	0.59	1	0.32	0	0.044	0
Exiguobacterium__Unclassified.Exiguobacterium	0.5	0.83	1	0.8	0.55	1	1	0.7	0.66	1	0.21	0	0	0
Propionibacterium_acnes	0.55	0.83	1	0.71	0.68	0.8	1	1	0.7	0.79	0	0	0.058	0.065
Unclassified.Piscirickettsiaceae__Unclassified.Piscirickettsiaceae	0.57	0.83	1	0.68	0.62	1	1	0.75	0.72	1	0.1	0	0	0
Unclassified.Gammaproteobacteria__Unclassified.Gammaproteobacteria	0.57	0.83	1	0.68	0.62	1	1	0.75	0.72	1	0.33	0	0	0
Unclassified.Sinobacteraceae__Unclassified.Sinobacteraceae	0.57	0.83	1	0.68	0.62	1	1	0.75	0.72	1	0.23	0	0	0
Unclassified.Ruminococcaceae__Unclassified.Ruminococcaceae	0.57	0.83	1	0.68	0.62	1	1	0.75	0.72	1	0.014	0	0	0
Bdellovibrio_bacteriovorus	0.57	0.83	1	0.68	0.62	1	1	0.75	0.72	1	0.23	0	0	0
Anaerolinea__Unclassified.Anaerolinea	0.57	0.83	1	0.68	0.62	1	1	0.75	0.72	1	0.13	0	0	0
Roseomonas_mucosa	0.57	0.83	1	0.68	0.62	1	1	0.75	0.72	1	0.052	0	0	0
Unclassified.Pedosphaerales__Unclassified.Pedosphaerales	0.57	0.83	1	0.68	0.62	1	1	0.75	0.72	1	0.36	0	0	0
Unclassified.Stramenopiles__Unclassified.Stramenopiles	0.57	0.83	1	0.68	0.62	1	1	0.75	0.72	1	0.11	0	0	0
Unclassified.Phycisphaerales__Unclassified.Phycisphaerales	0.57	0.83	1	0.68	0.62	1	1	0.75	0.72	1	0.14	0	0	0
Unclassified.Polyangiaceae__Unclassified.Polyangiaceae	0.57	0.83	1	0.68	0.62	1	1	0.75	0.72	1	0.29	0	0	0
Unclassified.Rickettsiaceae__Unclassified.Rickettsiaceae	0.57	0.83	1	0.68	0.62	1	1	0.75	0.72	1	0.09	0	0	0
SJA88__Unclassified.SJA88	0.57	0.83	1	0.68	0.62	1	1	0.75	0.72	1	0.074	0	0	0
Unclassified.BD73__Unclassified.BD73	0.57	0.83	1	0.68	0.62	1	1	0.75	0.72	1	0.23	0	0	0
Lysobacter__Unclassified.Lysobacter	0.57	0.83	1	0.68	0.62	1	1	0.75	0.72	1	0.23	0	0	0
Unclassified.OM27__Unclassified.OM27	0.57	0.83	1	0.68	0.62	1	1	0.75	0.72	1	0.21	0	0	0
Treponema__Unclassified.Treponema	0.57	0.83	1	0.68	0.62	1	1	0.75	0.72	1	0.21	0	0	0
Planctomyces__Unclassified.Planctomyces	0.57	0.83	1	0.68	0.62	1	1	0.75	0.72	1	0.057	0	0	0
Unclassified.OPB41__Unclassified.OPB41	0.57	0.83	1	0.68	0.62	1	1	0.75	0.72	1	0.19	0	0	0
Unclassified.Bacillales__Unclassified.Bacillales	0.57	0.83	1	0.68	0.62	1	1	0.75	0.72	1	0.19	0	0	0
Sporosarcina__Unclassified.Sporosarcina	0.57	0.83	1	0.68	0.62	1	1	0.75	0.72	1	0.014	0	0	0
Sulfuritalea__Unclassified.Sulfuritalea	0.57	0.83	1	0.68	0.62	1	1	0.75	0.72	1	0.18	0	0	0
Unclassified.Chlorobi__Unclassified.Chlorobi	0.57	0.83	1	0.68	0.62	1	1	0.75	0.72	1	0.17	0	0	0
Unclassified.RF39__Unclassified.RF39	0.57	0.83	1	0.68	0.62	1	1	0.75	0.72	1	0.16	0	0	0
WCHB105__Unclassified.WCHB105	0.57	0.83	1	0.68	0.62	1	1	0.75	0.72	1	0.14	0	0	0
Unclassified.PK29__Unclassified.PK29	0.57	0.83	1	0.68	0.62	1	1	0.75	0.72	1	0.14	0	0	0
Leptolyngbya__Unclassified.Leptolyngbya	0.57	0.83	1	0.68	0.62	1	1	0.75	0.72	1	0.068	0	0	0
Anaeromyxobacter__Unclassified.Anaeromyxobacter	0.57	0.83	1	0.68	0.62	1	1	0.75	0.72	1	0.12	0	0	0
Unclassified.Pelobacteraceae__Unclassified.Pelobacteraceae	0.57	0.83	1	0.68	0.62	1	1	0.75	0.72	1	0.12	0	0	0
Nocardioides__Unclassified.Nocardioides	0.57	0.83	1	0.68	0.62	1	1	0.75	0.72	1	0.014	0	0	0
Unclassified.PRR11__Unclassified.PRR11	0.57	0.83	1	0.68	0.62	1	1	0.75	0.72	1	0.11	0	0	0
Solirubrobacter__Unclassified.Solirubrobacter	0.57	0.83	1	0.68	0.62	1	1	0.75	0.72	1	0.016	0	0	0
Curvibacter__Unclassified.Curvibacter	0.6	0.83	1	0.64	0.97	0.77	1	0.54	1	0.71	0.14	0.62	0.27	0.2
Unclassified.Gemmatimonadales__Unclassified.Gemmatimonadales	0.6	0.83	1	0.63	0.63	1	1	0.75	0.77	1	0.67	0	0.015	0.062
Unclassified.Oxalobacteraceae__Unclassified.Oxalobacteraceae	0.61	0.83	1	0.62	0.68	1	1	0.73	0.75	1	0.38	0	0.045	0.035
Unclassified.Verrucomicrobiaceae__Unclassified.Verrucomicrobiaceae	0.61	0.83	1	0.62	0.62	1	1	0.87	0.72	1	0.29	0.066	0	0
Hyphomicrobium__Unclassified.Hyphomicrobium	0.61	0.83	1	0.62	0.65	1	1	0.75	0.77	1	0.25	0	0.011	0.022
Luteolibacter__Unclassified.Luteolibacter	0.61	0.83	1	0.61	0.62	1	1	0.75	0.84	1	0.24	0	0	0.048
Unclassified.Hyphomonadaceae__Unclassified.Hyphomonadaceae	0.61	0.83	1	0.61	0.67	0.85	1	1	0.76	0.88	0.2	0.18	0	0
Unclassified.Gemellaceae__Unclassified.Gemellaceae	0.63	0.83	1	0.59	0.73	0.83	1	1	0.77	0.84	0	0	0.078	0.083
Unclassified.GKS2174__Unclassified.GKS2174	0.64	0.83	1	0.57	0.77	0.99	1	0.68	0.81	0.99	0.31	0	0.091	0.077
Blautia__Unclassified.Blautia	0.69	0.83	1	0.5	0.75	1	1	0.73	0.9	0.99	0.28	0	0.061	0.1
Unclassified.TM71__Unclassified.TM71	0.74	0.83	1	0.42	0.84	0.99	1	0.77	0.87	1	0.37	0	0.11	0.09
Unclassified.EW055__Unclassified.EW055	0.78	0.83	1	0.36	0.86	0.99	1	0.79	0.93	0.99	0.15	0	0.047	0.058
Limnohabitans__Unclassified.Limnohabitans	0.81	0.84	1	0.32	0.94	0.97	1	0.79	0.94	0.98	0.35	0.094	0.22	0.2
Unclassified.C111__Unclassified.C111	0.86	0.87	1	0.25	0.97	0.86	1	0.97	0.99	0.91	0.017	0	0.032	0.03
Turicibacter__Unclassified.Turicibacter	NaN	NaN	NaN	NaN	NaN	NaN	NaN	NaN	NaN	NaN	0	0	0	0
Acinetobacter__Unclassified.Acinetobacter	NaN	NaN	NaN	NaN	NaN	NaN	NaN	NaN	NaN	NaN	0	0	0	0
Clostridium__Unclassified.Clostridium	NaN	NaN	NaN	NaN	NaN	NaN	NaN	NaN	NaN	NaN	0	0	0	0
Rudanella__Unclassified.Rudanella	NaN	NaN	NaN	NaN	NaN	NaN	NaN	NaN	NaN	NaN	0	0	0	0
Sphingopyxis_alaskensis	NaN	NaN	NaN	NaN	NaN	NaN	NaN	NaN	NaN	NaN	0	0	0	0
Unclassified.Gemm5__Unclassified.Gemm5	NaN	NaN	NaN	NaN	NaN	NaN	NaN	NaN	NaN	NaN	0	0	0	0
Unclassified.Methylophilaceae__Unclassified.Methylophilaceae	NaN	NaN	NaN	NaN	NaN	NaN	NaN	NaN	NaN	NaN	0	0	0	0
Janthinobacterium_lividum	NaN	NaN	NaN	NaN	NaN	NaN	NaN	NaN	NaN	NaN	0	0	0	0
Unclassified.ML615J28__Unclassified.ML615J28	NaN	NaN	NaN	NaN	NaN	NaN	NaN	NaN	NaN	NaN	0	0	0	0
Unclassified.R441B__Unclassified.R441B	NaN	NaN	NaN	NaN	NaN	NaN	NaN	NaN	NaN	NaN	0	0	0	0
Euzebya__Unclassified.Euzebya	NaN	NaN	NaN	NaN	NaN	NaN	NaN	NaN	NaN	NaN	0	0	0	0
Dechloromonas__Unclassified.Dechloromonas	NaN	NaN	NaN	NaN	NaN	NaN	NaN	NaN	NaN	NaN	0	0	0	0
Unclassified.Gemm1__Unclassified.Gemm1	NaN	NaN	NaN	NaN	NaN	NaN	NaN	NaN	NaN	NaN	0	0	0	0
Pseudoxanthomonas_mexicana	NaN	NaN	NaN	NaN	NaN	NaN	NaN	NaN	NaN	NaN	0	0	0	0
Desulfotomaculum__Unclassified.Desulfotomaculum	NaN	NaN	NaN	NaN	NaN	NaN	NaN	NaN	NaN	NaN	0	0	0	0
Unclassified.Procabacteriaceae__Unclassified.Procabacteriaceae	NaN	NaN	NaN	NaN	NaN	NaN	NaN	NaN	NaN	NaN	0	0	0	0
Bacillus_thermoamylovorans	NaN	NaN	NaN	NaN	NaN	NaN	NaN	NaN	NaN	NaN	0	0	0	0
Salinicoccus__Unclassified.Salinicoccus	NaN	NaN	NaN	NaN	NaN	NaN	NaN	NaN	NaN	NaN	0	0	0	0
Phenylobacterium__Unclassified.Phenylobacterium	NaN	NaN	NaN	NaN	NaN	NaN	NaN	NaN	NaN	NaN	0	0	0	0
Arcobacter__Unclassified.Arcobacter	NaN	NaN	NaN	NaN	NaN	NaN	NaN	NaN	NaN	NaN	0	0	0	0
Unclassified.Puniceicoccaceae__Unclassified.Puniceicoccaceae	NaN	NaN	NaN	NaN	NaN	NaN	NaN	NaN	NaN	NaN	0	0	0	0
Unclassified.Bacteriovoracaceae__Unclassified.Bacteriovoracaceae	NaN	NaN	NaN	NaN	NaN	NaN	NaN	NaN	NaN	NaN	0	0	0	0
C39__Unclassified.C39	NaN	NaN	NaN	NaN	NaN	NaN	NaN	NaN	NaN	NaN	0	0	0	0
Pilimelia__Unclassified.Pilimelia	NaN	NaN	NaN	NaN	NaN	NaN	NaN	NaN	NaN	NaN	0	0	0	0
Pseudonocardia__Unclassified.Pseudonocardia	NaN	NaN	NaN	NaN	NaN	NaN	NaN	NaN	NaN	NaN	0	0	0	0
Unclassified.211ds20__Unclassified.211ds20	NaN	NaN	NaN	NaN	NaN	NaN	NaN	NaN	NaN	NaN	0	0	0	0
Yersinia__Unclassified.Yersinia	NaN	NaN	NaN	NaN	NaN	NaN	NaN	NaN	NaN	NaN	0	0	0	0
Unclassified.Paenibacillaceae__Unclassified.Paenibacillaceae	NaN	NaN	NaN	NaN	NaN	NaN	NaN	NaN	NaN	NaN	0	0	0	0
Unclassified.3BR5F__Unclassified.3BR5F	NaN	NaN	NaN	NaN	NaN	NaN	NaN	NaN	NaN	NaN	0	0	0	0
Plesiomonas__Unclassified.Plesiomonas	NaN	NaN	NaN	NaN	NaN	NaN	NaN	NaN	NaN	NaN	0	0	0	0
Bifidobacterium__Unclassified.Bifidobacterium	NaN	NaN	NaN	NaN	NaN	NaN	NaN	NaN	NaN	NaN	0	0	0	0
Unclassified.Methylobacteriaceae__Unclassified.Methylobacteriaceae	NaN	NaN	NaN	NaN	NaN	NaN	NaN	NaN	NaN	NaN	0	0	0	0
Azoarcus__Unclassified.Azoarcus	NaN	NaN	NaN	NaN	NaN	NaN	NaN	NaN	NaN	NaN	0	0	0	0
Weissella__Unclassified.Weissella	NaN	NaN	NaN	NaN	NaN	NaN	NaN	NaN	NaN	NaN	0	0	0	0
Unclassified.ASSO13__Unclassified.ASSO13	NaN	NaN	NaN	NaN	NaN	NaN	NaN	NaN	NaN	NaN	0	0	0	0
Unclassified.Pasteurellales__Unclassified.Pasteurellales	NaN	NaN	NaN	NaN	NaN	NaN	NaN	NaN	NaN	NaN	0	0	0	0
Dokdonella__Unclassified.Dokdonella	NaN	NaN	NaN	NaN	NaN	NaN	NaN	NaN	NaN	NaN	0	0	0	0
Unclassified.Clostridiaceae__Unclassified.Clostridiaceae	NaN	NaN	NaN	NaN	NaN	NaN	NaN	NaN	NaN	NaN	0	0	0	0
Polynucleobacter_cosmopolitanus	NaN	NaN	NaN	NaN	NaN	NaN	NaN	NaN	NaN	NaN	0	0	0	0
Desulfococcus__Unclassified.Desulfococcus	NaN	NaN	NaN	NaN	NaN	NaN	NaN	NaN	NaN	NaN	0	0	0	0
Unclassified.Saprospirales__Unclassified.Saprospirales	NaN	NaN	NaN	NaN	NaN	NaN	NaN	NaN	NaN	NaN	0	0	0	0
Carnobacterium__Unclassified.Carnobacterium	NaN	NaN	NaN	NaN	NaN	NaN	NaN	NaN	NaN	NaN	0	0	0	0
Unclassified.Erysipelotrichaceae__Unclassified.Erysipelotrichaceae	NaN	NaN	NaN	NaN	NaN	NaN	NaN	NaN	NaN	NaN	0	0	0	0
Rheinheimera__Unclassified.Rheinheimera	NaN	NaN	NaN	NaN	NaN	NaN	NaN	NaN	NaN	NaN	0	0	0	0
Geothrix__Unclassified.Geothrix	NaN	NaN	NaN	NaN	NaN	NaN	NaN	NaN	NaN	NaN	0	0	0	0
HA73__Unclassified.HA73	NaN	NaN	NaN	NaN	NaN	NaN	NaN	NaN	NaN	NaN	0	0	0	0
Eikenella__Unclassified.Eikenella	NaN	NaN	NaN	NaN	NaN	NaN	NaN	NaN	NaN	NaN	0	0	0	0
Beijerinckia__Unclassified.Beijerinckia	NaN	NaN	NaN	NaN	NaN	NaN	NaN	NaN	NaN	NaN	0	0	0	0
Unclassified.Anaerolinaceae__Unclassified.Anaerolinaceae	NaN	NaN	NaN	NaN	NaN	NaN	NaN	NaN	NaN	NaN	0	0	0	0
Methanocalculus__Unclassified.Methanocalculus	NaN	NaN	NaN	NaN	NaN	NaN	NaN	NaN	NaN	NaN	0	0	0	0
Unclassified.Pirellulaceae__Unclassified.Pirellulaceae	NaN	NaN	NaN	NaN	NaN	NaN	NaN	NaN	NaN	NaN	0	0	0	0
Unclassified.LD1__Unclassified.LD1	NaN	NaN	NaN	NaN	NaN	NaN	NaN	NaN	NaN	NaN	0	0	0	0
CF231__Unclassified.CF231	NaN	NaN	NaN	NaN	NaN	NaN	NaN	NaN	NaN	NaN	0	0	0	0
Odoribacter__Unclassified.Odoribacter	NaN	NaN	NaN	NaN	NaN	NaN	NaN	NaN	NaN	NaN	0	0	0	0
Paenibacillus_barengoltzii	NaN	NaN	NaN	NaN	NaN	NaN	NaN	NaN	NaN	NaN	0	0	0	0
Unclassified.Flavobacteriaceae__Unclassified.Flavobacteriaceae	NaN	NaN	NaN	NaN	NaN	NaN	NaN	NaN	NaN	NaN	0	0	0	0
Leptotrichia__Unclassified.Leptotrichia	NaN	NaN	NaN	NaN	NaN	NaN	NaN	NaN	NaN	NaN	0	0	0	0
Unclassified.Lactobacillales__Unclassified.Lactobacillales	NaN	NaN	NaN	NaN	NaN	NaN	NaN	NaN	NaN	NaN	0	0	0	0
Unclassified.Rhodothermaceae__Unclassified.Rhodothermaceae	NaN	NaN	NaN	NaN	NaN	NaN	NaN	NaN	NaN	NaN	0	0	0	0
Unclassified.SB1__Unclassified.SB1	NaN	NaN	NaN	NaN	NaN	NaN	NaN	NaN	NaN	NaN	0	0	0	0
Unclassified.BME43__Unclassified.BME43	NaN	NaN	NaN	NaN	NaN	NaN	NaN	NaN	NaN	NaN	0	0	0	0
Giesbergeria__Unclassified.Giesbergeria	NaN	NaN	NaN	NaN	NaN	NaN	NaN	NaN	NaN	NaN	0	0	0	0
Candidatus_Nitrososphaera_SCA1145	NaN	NaN	NaN	NaN	NaN	NaN	NaN	NaN	NaN	NaN	0	0	0	0
Methanosarcina__Unclassified.Methanosarcina	NaN	NaN	NaN	NaN	NaN	NaN	NaN	NaN	NaN	NaN	0	0	0	0
Unclassified.auto67_4W__Unclassified.auto67_4W	NaN	NaN	NaN	NaN	NaN	NaN	NaN	NaN	NaN	NaN	0	0	0	0

## Sheet: Genus
Taxa	P Tissue.and.infection	FDR Tissue.and.infection	P adjusted Tissue.and.infection	F Value Tissue.and.infection	P (Tukeys) blood-U-blood-I	P (Tukeys) Sj-Carcass-blood-I	P (Tukeys) Sj-Tegument-blood-I	P (Tukeys) Sj-Carcass-blood-U	P (Tukeys) Sj-Tegument-blood-U	P (Tukeys) Sj-Tegument-Sj-Carcass	blood-U mean	Sj-Carcass mean	blood-I mean	Sj-Tegument mean
Escherichia	4.5e-16	1.1e-13	1.1e-13	130	0.88	4e-11	6.5e-14	1.2e-11	2.6e-14	0.079	0.12	7.73	0.5	9.48
Unclassified	2.4e-05	0.0028	0.0056	13	0.39	0.0035	3.4e-05	0.078	0.0014	0.57	3.81	1.65	4.93	0.42
Unclassified.Neisseriaceae	0.0034	0.27	0.79	5.8	1	1	0.0054	1	0.0054	0.02	0	0	0	0.13
Anoxybacillus	0.027	0.82	1	3.6	1	1	0.036	1	0.036	0.09	0	0	0	0.16
Unclassified.Saprospiraceae	0.036	0.82	1	3.3	1	1	0.047	1	0.047	0.11	0	0	0	0.077
Unclassified.Haliangiaceae	0.074	0.82	1	2.6	1	1	0.091	1	0.091	0.18	0	0	0	0.09
Unclassified.Actinomycetales	0.12	0.82	1	2.1	0.31	0.21	0.21	0.94	0.97	1	0.15	0	0.55	0.033
Ureibacillus	0.16	0.82	1	1.9	0.29	0.31	0.26	0.99	0.99	1	0.12	0	0.74	0
Unclassified.Legionellaceae	0.25	0.82	1	1.5	1	1	0.28	1	0.28	0.41	0	0	0	0.067
Unclassified.Aerococcaceae	0.25	0.82	1	1.5	1	1	0.28	1	0.28	0.41	0	0	0	0.038
Enhydrobacter	0.25	0.82	1	1.5	1	1	0.28	1	0.28	0.41	0	0	0	0.05
Enterococcus	0.25	0.82	1	1.5	1	1	0.28	1	0.28	0.41	0	0	0	0.11
Cloacibacterium	0.25	0.82	1	1.5	1	1	0.28	1	0.28	0.41	0	0	0	0.058
Nitrospira	0.25	0.82	1	1.5	1	1	0.28	1	0.28	0.41	0	0	0	0.038
Legionella	0.25	0.82	1	1.5	1	1	0.28	1	0.28	0.41	0	0	0	0.062
Paenibacillus	0.25	0.82	1	1.5	1	1	0.28	1	0.28	0.41	0	0	0	0.13
Unclassified.Coxiellaceae	0.25	0.82	1	1.5	1	1	0.28	1	0.28	0.41	0	0	0	0.037
Anaerococcus	0.25	0.82	1	1.5	1	1	0.28	1	0.28	0.41	0	0	0	0.058
Unclassified.OPB56	0.25	0.82	1	1.5	1	1	0.28	1	0.28	0.41	0	0	0	0.022
Rhodobacter	0.43	0.82	1	0.95	0.67	0.82	0.39	1	0.93	0.94	0.27	0.3	0.72	0
Unclassified.SC3	0.23	0.82	1	1.5	0.28	0.45	0.4	1	1	1	0	0	0.32	0
Unclassified.VC2_1_Bac22	0.24	0.82	1	1.5	0.28	0.46	0.41	1	1	1	0	0	0.33	0
Bacillus	0.31	0.82	1	1.3	0.36	0.53	0.48	1	1	1	0	0	0.037	0
Unclassified.Burkholderiales	0.41	0.82	1	1	0.67	0.54	0.49	0.97	0.97	1	0.15	0	0.47	0
Corynebacterium	0.31	0.82	1	1.3	0.32	0.6	0.5	1	1	1	0.32	0.41	1.06	0.37
Leptothrix	0.34	0.82	1	1.2	1	0.5	0.5	0.62	0.62	1	0.7	0	0.8	0.045
Micrococcus	0.35	0.82	1	1.1	1	0.94	0.51	0.93	0.51	0.33	0.12	0	0.12	0.38
Unclassified.SHA31	0.46	0.82	1	0.89	0.68	0.59	0.54	0.98	0.98	1	0.097	0	0.35	0
Unclassified.Micromonosporaceae	0.53	0.82	1	0.76	0.84	1	0.54	0.9	0.92	0.66	0.016	0	0	0.03
Oenococcus	0.5	0.82	1	0.82	0.83	0.6	0.56	0.94	0.93	1	0.016	0	0.036	0
Bradyrhizobium	0.27	0.82	1	1.4	0.99	0.6	0.57	0.44	0.41	1	2.44	0	2.02	0.048
Rothia	0.5	0.82	1	0.8	0.8	0.61	0.57	0.96	0.95	1	0.06	0	0.15	0
Unclassified.Myxococcales	0.63	0.82	1	0.58	0.94	1	0.58	0.99	0.85	0.78	0.24	0.34	0.39	0
Ruminococcus	0.54	0.82	1	0.73	0.78	0.65	0.61	0.98	0.97	1	0.023	0	0.067	0
Hydrogenophaga	0.28	0.82	1	1.4	1	0.39	0.63	0.39	0.63	0.97	0	0.11	0	0.08
Acinetobacter	0.48	0.82	1	0.85	0.95	0.53	0.63	0.78	0.88	1	0.51	0	0.73	0.13
Flavobacterium	0.48	0.82	1	0.86	1	0.97	0.63	0.99	0.53	0.5	0.024	0	0.037	0.13
Moraxella	0.55	0.82	1	0.72	1	0.99	0.63	0.97	0.69	0.56	0.023	0	0.018	0.08
Devosia	0.57	0.82	1	0.68	0.92	0.67	0.63	0.92	0.91	1	0.016	0	0.029	0
Mycobacterium	0.59	0.82	1	0.65	0.87	0.68	0.64	0.96	0.95	1	0.032	0	0.072	0
Unclassified.Acidimicrobiales	0.5	0.82	1	0.81	1	0.69	0.65	0.74	0.7	1	0.48	0	0.52	0
Unclassified.Gaiellaceae	0.56	0.82	1	0.71	0.69	0.69	0.65	1	1	1	0.019	0	0.1	0
Unclassified.Gemmatimonadetes	0.5	0.82	1	0.81	0.55	0.7	0.66	1	1	1	0	0	0.14	0
Lactobacillus	0.3	0.82	1	1.3	1	0.42	0.67	0.4	0.65	0.97	0.046	1.33	0.076	0.94
Unclassified.Planococcaceae	0.52	0.82	1	0.77	0.57	0.71	0.67	1	1	1	0	0	0.29	0
Unclassified.Sphingomonadaceae	0.53	0.82	1	0.76	1	0.71	0.67	0.75	0.71	1	0.42	0	0.44	0
Unclassified.Conexibacteraceae	0.63	0.82	1	0.59	0.98	0.73	0.7	0.89	0.87	1	0.018	0	0.026	0
Unclassified.Streptophyta	0.25	0.82	1	1.4	0.99	0.43	0.71	0.31	0.55	0.96	0.3	0	0.26	0.088
Unclassified.Intrasporangiaceae	0.57	0.82	1	0.68	0.62	0.75	0.72	1	1	1	0	0	0.25	0
Unclassified.JG30KFCM45	0.57	0.82	1	0.68	0.62	0.75	0.72	1	1	1	0	0	0.26	0
B42	0.57	0.82	1	0.68	0.62	0.75	0.72	1	1	1	0	0	0.29	0
Unclassified.OD1	0.57	0.82	1	0.68	0.62	0.75	0.72	1	1	1	0	0	0.26	0
Sterolibacterium	0.57	0.82	1	0.68	0.62	0.75	0.72	1	1	1	0	0	0.35	0
Unclassified.Chromatiales	0.57	0.82	1	0.68	0.62	0.75	0.72	1	1	1	0	0	0.17	0
Tepidimonas	0.57	0.82	1	0.68	0.62	0.75	0.72	1	1	1	0	0	0.16	0
Methylibium	0.57	0.82	1	0.68	0.62	0.75	0.72	1	1	1	0	0	0.16	0
Unclassified.Alphaproteobacteria	0.57	0.82	1	0.68	0.62	0.75	0.72	1	1	1	0	0	0.097	0
Unclassified.S0208	0.57	0.82	1	0.68	0.62	0.75	0.72	1	1	1	0	0	0.28	0
Unclassified.TSCOR003O20	0.57	0.82	1	0.68	0.62	0.75	0.72	1	1	1	0	0	0.27	0
Gemmatimonas	0.57	0.82	1	0.68	0.62	0.75	0.72	1	1	1	0	0	0.27	0
Unclassified.Syntrophaceae	0.57	0.82	1	0.68	0.62	0.75	0.72	1	1	1	0	0	0.27	0
Unclassified.Chromatiaceae	0.57	0.82	1	0.68	0.62	0.75	0.72	1	1	1	0	0	0.26	0
Actinomyces	0.57	0.82	1	0.68	0.62	0.75	0.72	1	1	1	0	0	0.067	0
Unclassified.Aeromonadaceae	0.57	0.82	1	0.68	0.62	0.75	0.72	1	1	1	0	0	0.14	0
Unclassified.Sva0725	0.57	0.82	1	0.68	0.62	0.75	0.72	1	1	1	0	0	0.23	0
Syntrophus	0.57	0.82	1	0.68	0.62	0.75	0.72	1	1	1	0	0	0.14	0
Unclassified.Solirubrobacterales	0.57	0.82	1	0.68	0.62	0.75	0.72	1	1	1	0	0	0.021	0
Candidatus_Koribacter	0.57	0.82	1	0.68	0.62	0.75	0.72	1	1	1	0	0	0.017	0
Flectobacillus	0.57	0.82	1	0.68	0.62	0.75	0.72	1	1	1	0	0	0.17	0
Unclassified.Caulobacteraceae	0.57	0.82	1	0.68	0.62	0.75	0.72	1	1	1	0	0	0.011	0
Comamonas	0.57	0.82	1	0.68	0.62	0.75	0.72	1	1	1	0	0	0.12	0
Unclassified.Parachlamydiaceae	0.57	0.82	1	0.68	0.62	0.75	0.72	1	1	1	0	0	0.15	0
Unclassified.Koribacteraceae	0.57	0.82	1	0.68	0.62	0.75	0.72	1	1	1	0	0	0.018	0
Unclassified.Hyphomicrobiaceae	0.57	0.82	1	0.68	0.62	0.75	0.72	1	1	1	0	0	0.098	0
Sutterella	0.57	0.82	1	0.68	0.62	0.75	0.72	1	1	1	0	0	0.063	0
Mitsuaria	0.57	0.82	1	0.68	0.62	0.75	0.72	1	1	1	0	0	0.018	0
Kocuria	0.43	0.82	1	0.96	0.92	0.96	0.73	1	0.41	0.54	0	0	0.036	0.1
Pseudomonas	0.47	0.82	1	0.88	0.92	0.9	0.74	0.63	0.96	0.46	0.21	0.67	0.41	0.045
Unclassified.Cryptophyta	0.67	0.82	1	0.52	0.88	1	0.74	0.89	0.98	0.76	0.12	0.35	0.31	0
Unclassified.Lachnospiraceae	0.69	0.82	1	0.5	0.84	0.77	0.74	0.99	0.99	1	0.019	0	0.063	0
Unclassified.Bacteroidales	0.27	0.82	1	1.4	0.67	0.83	0.75	0.31	1	0.39	0.045	0.66	0.37	0.038
Deefgea	0.71	0.82	1	0.46	0.89	0.79	0.76	0.98	0.98	1	0.076	0	0.2	0
Subtercola	0.72	0.82	1	0.45	0.91	0.79	0.76	0.98	0.98	1	0.03	0	0.072	0
Paracoccus	0.28	0.82	1	1.3	0.3	1	0.77	0.47	0.93	0.85	0.28	0	0	0.18
Luteimonas	0.73	0.82	1	0.43	0.93	0.8	0.77	0.97	0.97	1	0.047	0	0.1	0
Clavibacter	0.67	0.82	1	0.52	1	0.81	0.78	0.85	0.82	1	0.38	0	0.42	0
Streptococcus	0.41	0.82	1	0.98	0.97	0.71	0.8	0.49	0.58	1	0.55	0	0.41	0.082
Alloiococcus	0.45	0.82	1	0.9	0.95	0.41	0.8	0.67	0.97	0.92	0.023	0.082	0	0.045
Unclassified.Comamonadaceae	0.52	0.82	1	0.78	0.72	0.99	0.8	0.63	1	0.7	0	0.39	0.28	0
Unclassified.Thermoactinomycetaceae	0.76	0.82	1	0.39	0.98	0.83	0.8	0.95	0.95	1	0.043	0	0.071	0
Unclassified.Lactobacillaceae	0.53	0.82	1	0.76	0.98	0.83	0.81	0.66	0.62	1	0.049	0	0.036	0
Unclassified.GCA004	0.3	0.82	1	1.3	0.79	0.85	0.82	0.41	0.36	1	0.52	0	0.27	0
Bosea	0.54	0.82	1	0.73	0.98	0.85	0.82	0.67	0.63	1	0.28	0	0.2	0
Fluviicola	0.85	0.87	1	0.26	0.95	0.98	0.82	1	0.98	0.98	0.29	0.3	0.47	0.12
Oscillospira	0.48	0.82	1	0.85	0.88	0.93	0.84	1	0.47	0.6	0	0	0.058	0.13
Unclassified.MIZ46	0.62	0.82	1	0.61	0.62	0.76	0.84	1	1	1	0	0	0.27	0.06
Unclassified.Caldilineaceae	0.67	0.82	1	0.53	1	0.87	0.85	0.79	0.75	1	0.21	0	0.17	0
Bdellovibrio	0.43	0.82	1	0.94	0.54	0.99	0.86	0.52	0.98	0.8	0.55	0	0.11	0.41
Planifilum	0.48	0.82	1	0.85	0.92	0.88	0.86	0.6	0.55	1	0.38	0	0.22	0
Haemophilus	0.74	0.82	1	0.42	0.83	0.77	0.87	0.99	1	1	0.019	0	0.07	0.017
Unclassified.TM7	0.79	0.83	1	0.35	1	0.89	0.87	0.89	0.88	1	0.093	0	0.094	0
Variovorax	0.27	0.82	1	1.4	0.83	0.65	0.88	0.26	1	0.34	0	0.094	0.035	0
Unclassified.Acetobacteraceae	0.51	0.82	1	0.78	0.92	0.89	0.88	0.62	0.58	1	0.29	0	0.17	0
Kaistobacter	0.73	0.82	1	0.43	0.85	0.75	0.88	0.99	1	0.99	0.083	0	0.25	0.075
Unclassified.Sphingobacteriales	0.74	0.82	1	0.42	1	0.83	0.88	0.83	0.88	1	0.37	0	0.37	0.063
Unclassified.ACKM1	0.85	0.87	1	0.27	1	1	0.88	1	0.85	0.89	0.21	0.21	0.18	0
Gemmata	0.22	0.82	1	1.6	1	0.23	0.89	0.23	0.89	0.67	0	0.18	0	0.062
Unclassified.Chloroplast	0.43	0.82	1	0.95	0.95	0.74	0.89	0.47	1	0.43	0.076	0.57	0.23	0
Unclassified.Microthrixaceae	0.78	0.83	1	0.36	1	0.91	0.89	0.88	0.86	1	0.11	0	0.095	0
Sediminibacterium	0.21	0.82	1	1.6	0.22	0.39	0.9	1	0.73	0.82	0	0	0.072	0.043
Leucobacter	0.61	0.82	1	0.61	0.95	0.92	0.9	0.71	0.67	1	0.27	0	0.16	0
Unclassified.Legionellales	0.62	0.82	1	0.6	0.64	1	0.9	0.77	0.99	0.93	0.22	0	0	0.15
Prosthecobacter	0.82	0.85	1	0.31	0.99	0.83	0.9	0.93	0.97	1	0.18	0	0.26	0.058
Unclassified.SBRH58	0.91	0.92	1	0.18	1	1	0.9	1	0.94	0.96	0.34	0.34	0.39	0.078
Unclassified.Phyllobacteriaceae	0.58	0.82	1	0.67	1	0.8	0.91	0.89	0.82	0.51	0.039	0	0.049	0.083
Unclassified.Clostridiales	0.64	0.82	1	0.57	0.57	0.95	0.91	0.95	0.96	1	0.014	0.2	0.39	0.17
Chryseobacterium	0.72	0.82	1	0.45	0.99	0.92	0.91	0.81	0.78	1	0.1	0	0.072	0
Sphingomonas	0.84	0.87	1	0.28	1	1	0.91	1	0.84	0.87	0.23	0.25	0.18	0
Fusobacterium	0.32	0.82	1	1.2	0.67	0.93	0.92	0.44	0.39	1	0.066	0	0.026	0
Mycoplasma	0.48	0.82	1	0.85	0.84	0.93	0.92	0.58	0.54	1	0.055	0	0.026	0
Zymomonas	0.71	0.82	1	0.46	0.66	0.98	0.92	0.94	0.98	1	0	0.11	0.19	0.068
Unclassified.Erythrobacteraceae	0.74	0.82	1	0.42	0.99	0.93	0.92	0.82	0.79	1	0.14	0	0.098	0
Unclassified.RB40	0.51	0.82	1	0.8	0.8	0.9	0.93	0.5	1	0.67	0	0.37	0.19	0.043
Klebsiella	0.62	0.82	1	0.61	0.98	0.82	0.93	0.64	0.78	0.99	0.42	0	0.31	0.1
Unclassified.Sediment4	0.77	0.82	1	0.37	0.99	0.94	0.93	0.85	0.82	1	0.11	0	0.077	0
Cupriavidus	0.77	0.82	1	0.37	0.99	0.94	0.93	0.84	0.82	1	0.08	0	0.056	0
Azospira	0.76	0.82	1	0.39	0.98	0.95	0.94	0.83	0.8	1	0.13	0	0.08	0
Unclassified.Methylococcaceae	0.76	0.82	1	0.39	0.98	0.95	0.94	0.83	0.81	1	0.16	0	0.099	0
Unclassified.Rhodospirillaceae	0.77	0.82	1	0.38	1	0.83	0.94	0.81	0.93	0.99	0.19	0	0.18	0.067
Ralstonia	0.35	0.82	1	1.1	0.57	1	0.95	0.6	0.37	0.99	0.66	0.16	0.24	0.043
Unclassified.AKYG1722	0.75	0.82	1	0.4	0.97	0.96	0.95	0.82	0.79	1	0.13	0	0.075	0
Unclassified.Rhizobiales	0.75	0.82	1	0.41	0.97	0.96	0.95	0.82	0.79	1	0.15	0	0.088	0
Unclassified.Deltaproteobacteria	0.75	0.82	1	0.4	0.97	0.96	0.95	0.82	0.79	1	0.11	0	0.064	0
Unclassified.Porphyromonadaceae	0.76	0.82	1	0.4	0.97	0.96	0.95	0.82	0.8	1	0.075	0	0.044	0
Unclassified.Cytophagaceae	0.79	0.83	1	0.34	0.99	0.95	0.95	0.85	0.83	1	0.76	0.32	0.61	0.32
Actinobacillus	0.2	0.82	1	1.7	1	0.2	0.96	0.2	0.96	0.5	0	0.39	0	0.092
SMB53	0.56	0.82	1	0.7	0.57	0.71	0.96	1	0.92	0.95	0	0	0.097	0.053
Unclassified.Betaproteobacteria	0.74	0.82	1	0.41	0.95	0.97	0.96	0.81	0.78	1	0.15	0	0.077	0
Unclassified.Rhodocyclaceae	0.75	0.82	1	0.41	0.96	0.97	0.96	0.81	0.79	1	0.2	0	0.11	0
Unclassified.NKB19	0.75	0.82	1	0.41	0.95	0.97	0.96	0.81	0.78	1	0.12	0	0.061	0
Unclassified.Bacillaceae	0.75	0.82	1	0.41	0.96	0.96	0.96	0.82	0.79	1	0.14	0	0.074	0
Sulfuricurvum	0.75	0.82	1	0.41	0.96	0.96	0.96	0.82	0.79	1	0.093	0	0.051	0
Unclassified.Burkholderiaceae	0.73	0.82	1	0.43	0.93	0.98	0.97	0.8	0.77	1	0.097	0	0.044	0
Wautersiella	0.74	0.82	1	0.42	0.94	0.97	0.97	0.81	0.78	1	0.12	0	0.061	0
Unclassified.SM2F11	0.87	0.88	1	0.23	0.98	0.84	0.97	0.95	1	0.98	0.037	0	0.059	0.03
Pedobacter	0.21	0.82	1	1.6	0.97	0.34	0.98	0.19	1	0.27	0	0.25	0.043	0
Granulicatella	0.46	0.82	1	0.88	0.53	0.6	0.98	1	0.85	0.84	0.016	0	0.15	0.11
Bacteroides	0.69	0.82	1	0.49	0.81	0.7	0.98	0.98	0.98	0.91	0.033	0	0.1	0.07
Unclassified.BD15	0.74	0.82	1	0.41	0.99	0.86	0.98	0.72	0.91	0.98	0.38	0	0.29	0.16
Coprococcus	0.74	0.82	1	0.42	0.95	0.88	0.98	0.99	0.83	0.76	0.014	0	0.036	0.053
Unclassified.Chitinophagaceae	0.056	0.82	1	2.9	0.14	0.97	0.99	0.13	0.13	1	0.73	0	0.14	0.038
Pantoea	0.19	0.82	1	1.7	0.41	0.9	0.99	0.23	0.38	0.98	0.1	0	0.035	0.022
Rhodoferax	0.34	0.82	1	1.2	0.94	0.28	0.99	0.53	1	0.5	0.098	0.38	0	0.055
Clostridium	0.42	0.82	1	0.97	0.54	0.92	0.99	0.96	0.46	0.84	0.43	0.29	0.1	0.017
Unclassified.GN02	0.62	0.82	1	0.6	0.62	1	0.99	0.76	0.86	1	0.17	0	0	0.043
Methylotenera	0.63	0.82	1	0.58	0.63	1	0.99	0.76	0.9	0.99	0.21	0	0	0.068
Cellvibrio	0.65	0.82	1	0.55	0.66	0.79	0.99	1	0.92	0.95	0	0	0.082	0.053
Unclassified.EB1017	0.67	0.82	1	0.52	0.81	0.99	0.99	0.77	0.73	1	0.059	0	0.015	0
Unclassified.A4b	0.68	0.82	1	0.51	0.83	0.99	0.99	0.77	0.74	1	0.2	0	0.054	0
Rhodococcus	0.8	0.84	1	0.34	1	0.85	0.99	0.78	0.96	0.97	0.33	0	0.28	0.17
Staphylococcus	0.92	0.92	1	0.17	0.99	0.98	0.99	0.93	0.95	1	0.91	0.53	0.76	0.6
Unclassified.SR1	0.98	0.98	1	0.063	0.99	0.98	0.99	1	1	1	0.17	0.11	0.24	0.16
Prevotella	0.0054	0.32	1	5.3	0.97	0.012	1	0.0049	1	0.019	0.055	0.6	0.11	0.087
Oribacterium	0.0096	0.45	1	4.6	1	0.013	1	0.013	1	0.027	0	0.17	0	0
Unclassified.S247	0.079	0.82	1	2.5	0.11	1	1	0.24	0.2	1	0.13	0	0	0
Unclassified.WCHD330	0.085	0.82	1	2.4	0.12	1	1	0.25	0.21	1	0.58	0	0	0
Unclassified.YS2	0.16	0.82	1	1.9	1	0.17	1	0.17	1	0.24	0	0.24	0	0
Unclassified.Rickettsiales	0.16	0.82	1	1.9	1	0.17	1	0.17	1	0.24	0	0.34	0	0
Aquaspirillum	0.16	0.82	1	1.9	1	0.17	1	0.17	1	0.24	0	0.38	0	0
Janthinobacterium	0.16	0.82	1	1.9	1	0.17	1	0.17	1	0.24	0	0.26	0	0
Unclassified.Thiotrichaceae	0.16	0.82	1	1.9	1	0.17	1	0.17	1	0.24	0	0.23	0	0
Unclassified.Chlamydomonadaceae	0.16	0.82	1	1.9	1	0.17	1	0.17	1	0.24	0	0.21	0	0
Zoogloea	0.16	0.82	1	1.9	1	0.17	1	0.17	1	0.24	0	0.2	0	0
Collimonas	0.16	0.82	1	1.9	1	0.17	1	0.17	1	0.24	0	0.34	0	0
Unclassified.Syntrophobacteraceae	0.16	0.82	1	1.9	1	0.17	1	0.17	1	0.24	0	0.29	0	0
Serratia	0.16	0.82	1	1.9	1	0.17	1	0.17	1	0.24	0	0.19	0	0
Unclassified.HTCC2089	0.16	0.82	1	1.9	1	0.17	1	0.17	1	0.24	0	0.26	0	0
Finegoldia	0.16	0.82	1	1.9	1	0.17	1	0.17	1	0.24	0	0.2	0	0
Vibrio	0.16	0.82	1	1.9	1	0.17	1	0.17	1	0.24	0	0.19	0	0
Unclassified.ZB2	0.2	0.82	1	1.7	0.61	0.66	1	0.16	0.63	0.79	0.9	0	0.48	0.43
Burkholderia	0.2	0.82	1	1.7	0.99	0.19	1	0.29	0.99	0.27	0.019	0.16	0	0
Polynucleobacter	0.25	0.82	1	1.5	0.34	0.99	1	0.34	0.51	0.99	0.82	0	0.14	0.18
Paucibacter	0.28	0.82	1	1.4	0.31	1	1	0.49	0.5	1	0.6	0	0	0.043
Rubrivivax	0.32	0.82	1	1.2	0.96	0.46	1	0.25	0.91	0.66	0	0.13	0.028	0.043
Unclassified.Opitutaceae	0.45	0.82	1	0.91	0.52	1	1	0.64	0.6	1	0.34	0	0.015	0
Unclassified.Solibacterales	0.47	0.82	1	0.88	0.82	0.5	1	0.89	0.86	0.57	0.13	0.26	0.004	0
Peredibacter	0.48	0.82	1	0.85	0.53	1	1	0.68	0.64	1	0.16	0	0	0
Novosphingobium	0.48	0.82	1	0.86	0.6	1	1	0.64	0.59	1	0.32	0	0.044	0
Exiguobacterium	0.5	0.82	1	0.8	0.55	1	1	0.7	0.66	1	0.21	0	0	0
Propionibacterium	0.55	0.82	1	0.71	0.68	0.8	1	1	0.7	0.79	0	0	0.058	0.065
Unclassified.Piscirickettsiaceae	0.57	0.82	1	0.68	0.62	1	1	0.75	0.72	1	0.1	0	0	0
Unclassified.Gammaproteobacteria	0.57	0.82	1	0.68	0.62	1	1	0.75	0.72	1	0.33	0	0	0
Unclassified.Sinobacteraceae	0.57	0.82	1	0.68	0.62	1	1	0.75	0.72	1	0.23	0	0	0
Unclassified.Ruminococcaceae	0.57	0.82	1	0.68	0.62	1	1	0.75	0.72	1	0.014	0	0	0
Anaerolinea	0.57	0.82	1	0.68	0.62	1	1	0.75	0.72	1	0.13	0	0	0
Roseomonas	0.57	0.82	1	0.68	0.62	1	1	0.75	0.72	1	0.052	0	0	0
Unclassified.Pedosphaerales	0.57	0.82	1	0.68	0.62	1	1	0.75	0.72	1	0.36	0	0	0
Unclassified.Stramenopiles	0.57	0.82	1	0.68	0.62	1	1	0.75	0.72	1	0.11	0	0	0
Unclassified.Phycisphaerales	0.57	0.82	1	0.68	0.62	1	1	0.75	0.72	1	0.14	0	0	0
Unclassified.Polyangiaceae	0.57	0.82	1	0.68	0.62	1	1	0.75	0.72	1	0.29	0	0	0
Lysobacter	0.57	0.82	1	0.68	0.62	1	1	0.75	0.72	1	0.23	0	0	0
Unclassified.Rickettsiaceae	0.57	0.82	1	0.68	0.62	1	1	0.75	0.72	1	0.09	0	0	0
SJA88	0.57	0.82	1	0.68	0.62	1	1	0.75	0.72	1	0.074	0	0	0
Unclassified.BD73	0.57	0.82	1	0.68	0.62	1	1	0.75	0.72	1	0.23	0	0	0
Unclassified.OM27	0.57	0.82	1	0.68	0.62	1	1	0.75	0.72	1	0.21	0	0	0
Treponema	0.57	0.82	1	0.68	0.62	1	1	0.75	0.72	1	0.21	0	0	0
Planctomyces	0.57	0.82	1	0.68	0.62	1	1	0.75	0.72	1	0.057	0	0	0
Unclassified.OPB41	0.57	0.82	1	0.68	0.62	1	1	0.75	0.72	1	0.19	0	0	0
Unclassified.Bacillales	0.57	0.82	1	0.68	0.62	1	1	0.75	0.72	1	0.19	0	0	0
Sporosarcina	0.57	0.82	1	0.68	0.62	1	1	0.75	0.72	1	0.014	0	0	0
Sulfuritalea	0.57	0.82	1	0.68	0.62	1	1	0.75	0.72	1	0.18	0	0	0
Unclassified.Chlorobi	0.57	0.82	1	0.68	0.62	1	1	0.75	0.72	1	0.17	0	0	0
Unclassified.RF39	0.57	0.82	1	0.68	0.62	1	1	0.75	0.72	1	0.16	0	0	0
WCHB105	0.57	0.82	1	0.68	0.62	1	1	0.75	0.72	1	0.14	0	0	0
Unclassified.PK29	0.57	0.82	1	0.68	0.62	1	1	0.75	0.72	1	0.14	0	0	0
Leptolyngbya	0.57	0.82	1	0.68	0.62	1	1	0.75	0.72	1	0.068	0	0	0
Anaeromyxobacter	0.57	0.82	1	0.68	0.62	1	1	0.75	0.72	1	0.12	0	0	0
Unclassified.Pelobacteraceae	0.57	0.82	1	0.68	0.62	1	1	0.75	0.72	1	0.12	0	0	0
Nocardioides	0.57	0.82	1	0.68	0.62	1	1	0.75	0.72	1	0.014	0	0	0
Unclassified.PRR11	0.57	0.82	1	0.68	0.62	1	1	0.75	0.72	1	0.11	0	0	0
Solirubrobacter	0.57	0.82	1	0.68	0.62	1	1	0.75	0.72	1	0.016	0	0	0
Curvibacter	0.6	0.82	1	0.64	0.97	0.77	1	0.54	1	0.71	0.14	0.62	0.27	0.2
Unclassified.Gemmatimonadales	0.6	0.82	1	0.63	0.63	1	1	0.75	0.77	1	0.67	0	0.015	0.062
Unclassified.Oxalobacteraceae	0.61	0.82	1	0.62	0.68	1	1	0.73	0.75	1	0.38	0	0.045	0.035
Unclassified.Verrucomicrobiaceae	0.61	0.82	1	0.62	0.62	1	1	0.87	0.72	1	0.29	0.066	0	0
Hyphomicrobium	0.61	0.82	1	0.62	0.65	1	1	0.75	0.77	1	0.25	0	0.011	0.022
Luteolibacter	0.61	0.82	1	0.61	0.62	1	1	0.75	0.84	1	0.24	0	0	0.048
Unclassified.Hyphomonadaceae	0.61	0.82	1	0.61	0.67	0.85	1	1	0.76	0.88	0.2	0.18	0	0
Unclassified.Gemellaceae	0.63	0.82	1	0.59	0.73	0.83	1	1	0.77	0.84	0	0	0.078	0.083
Unclassified.GKS2174	0.64	0.82	1	0.57	0.77	0.99	1	0.68	0.81	0.99	0.31	0	0.091	0.077
Blautia	0.69	0.82	1	0.5	0.75	1	1	0.73	0.9	0.99	0.28	0	0.061	0.1
Unclassified.TM71	0.74	0.82	1	0.42	0.84	0.99	1	0.77	0.87	1	0.37	0	0.11	0.09
Unclassified.EW055	0.78	0.83	1	0.36	0.86	0.99	1	0.79	0.93	0.99	0.15	0	0.047	0.058
Limnohabitans	0.81	0.84	1	0.32	0.94	0.97	1	0.79	0.94	0.98	0.35	0.094	0.22	0.2
Unclassified.C111	0.86	0.87	1	0.25	0.97	0.86	1	0.97	0.99	0.91	0.017	0	0.032	0.03
Turicibacter	NaN	NaN	NaN	NaN	NaN	NaN	NaN	NaN	NaN	NaN	0	0	0	0
Rudanella	NaN	NaN	NaN	NaN	NaN	NaN	NaN	NaN	NaN	NaN	0	0	0	0
Sphingopyxis	NaN	NaN	NaN	NaN	NaN	NaN	NaN	NaN	NaN	NaN	0	0	0	0
Unclassified.Gemm5	NaN	NaN	NaN	NaN	NaN	NaN	NaN	NaN	NaN	NaN	0	0	0	0
Unclassified.Methylophilaceae	NaN	NaN	NaN	NaN	NaN	NaN	NaN	NaN	NaN	NaN	0	0	0	0
Unclassified.ML615J28	NaN	NaN	NaN	NaN	NaN	NaN	NaN	NaN	NaN	NaN	0	0	0	0
Unclassified.R441B	NaN	NaN	NaN	NaN	NaN	NaN	NaN	NaN	NaN	NaN	0	0	0	0
Euzebya	NaN	NaN	NaN	NaN	NaN	NaN	NaN	NaN	NaN	NaN	0	0	0	0
Dechloromonas	NaN	NaN	NaN	NaN	NaN	NaN	NaN	NaN	NaN	NaN	0	0	0	0
Unclassified.Gemm1	NaN	NaN	NaN	NaN	NaN	NaN	NaN	NaN	NaN	NaN	0	0	0	0
Pseudoxanthomonas	NaN	NaN	NaN	NaN	NaN	NaN	NaN	NaN	NaN	NaN	0	0	0	0
Desulfotomaculum	NaN	NaN	NaN	NaN	NaN	NaN	NaN	NaN	NaN	NaN	0	0	0	0
Unclassified.Procabacteriaceae	NaN	NaN	NaN	NaN	NaN	NaN	NaN	NaN	NaN	NaN	0	0	0	0
Salinicoccus	NaN	NaN	NaN	NaN	NaN	NaN	NaN	NaN	NaN	NaN	0	0	0	0
Phenylobacterium	NaN	NaN	NaN	NaN	NaN	NaN	NaN	NaN	NaN	NaN	0	0	0	0
Arcobacter	NaN	NaN	NaN	NaN	NaN	NaN	NaN	NaN	NaN	NaN	0	0	0	0
Unclassified.Puniceicoccaceae	NaN	NaN	NaN	NaN	NaN	NaN	NaN	NaN	NaN	NaN	0	0	0	0
Unclassified.Bacteriovoracaceae	NaN	NaN	NaN	NaN	NaN	NaN	NaN	NaN	NaN	NaN	0	0	0	0
C39	NaN	NaN	NaN	NaN	NaN	NaN	NaN	NaN	NaN	NaN	0	0	0	0
Pilimelia	NaN	NaN	NaN	NaN	NaN	NaN	NaN	NaN	NaN	NaN	0	0	0	0
Pseudonocardia	NaN	NaN	NaN	NaN	NaN	NaN	NaN	NaN	NaN	NaN	0	0	0	0
Unclassified.211ds20	NaN	NaN	NaN	NaN	NaN	NaN	NaN	NaN	NaN	NaN	0	0	0	0
Yersinia	NaN	NaN	NaN	NaN	NaN	NaN	NaN	NaN	NaN	NaN	0	0	0	0
Unclassified.Paenibacillaceae	NaN	NaN	NaN	NaN	NaN	NaN	NaN	NaN	NaN	NaN	0	0	0	0
Unclassified.3BR5F	NaN	NaN	NaN	NaN	NaN	NaN	NaN	NaN	NaN	NaN	0	0	0	0
Plesiomonas	NaN	NaN	NaN	NaN	NaN	NaN	NaN	NaN	NaN	NaN	0	0	0	0
Bifidobacterium	NaN	NaN	NaN	NaN	NaN	NaN	NaN	NaN	NaN	NaN	0	0	0	0
Unclassified.Methylobacteriaceae	NaN	NaN	NaN	NaN	NaN	NaN	NaN	NaN	NaN	NaN	0	0	0	0
Azoarcus	NaN	NaN	NaN	NaN	NaN	NaN	NaN	NaN	NaN	NaN	0	0	0	0
Weissella	NaN	NaN	NaN	NaN	NaN	NaN	NaN	NaN	NaN	NaN	0	0	0	0
Unclassified.ASSO13	NaN	NaN	NaN	NaN	NaN	NaN	NaN	NaN	NaN	NaN	0	0	0	0
Unclassified.Pasteurellales	NaN	NaN	NaN	NaN	NaN	NaN	NaN	NaN	NaN	NaN	0	0	0	0
Dokdonella	NaN	NaN	NaN	NaN	NaN	NaN	NaN	NaN	NaN	NaN	0	0	0	0
Unclassified.Clostridiaceae	NaN	NaN	NaN	NaN	NaN	NaN	NaN	NaN	NaN	NaN	0	0	0	0
Desulfococcus	NaN	NaN	NaN	NaN	NaN	NaN	NaN	NaN	NaN	NaN	0	0	0	0
Unclassified.Saprospirales	NaN	NaN	NaN	NaN	NaN	NaN	NaN	NaN	NaN	NaN	0	0	0	0
Carnobacterium	NaN	NaN	NaN	NaN	NaN	NaN	NaN	NaN	NaN	NaN	0	0	0	0
Unclassified.Erysipelotrichaceae	NaN	NaN	NaN	NaN	NaN	NaN	NaN	NaN	NaN	NaN	0	0	0	0
Rheinheimera	NaN	NaN	NaN	NaN	NaN	NaN	NaN	NaN	NaN	NaN	0	0	0	0
Geothrix	NaN	NaN	NaN	NaN	NaN	NaN	NaN	NaN	NaN	NaN	0	0	0	0
HA73	NaN	NaN	NaN	NaN	NaN	NaN	NaN	NaN	NaN	NaN	0	0	0	0
Eikenella	NaN	NaN	NaN	NaN	NaN	NaN	NaN	NaN	NaN	NaN	0	0	0	0
Beijerinckia	NaN	NaN	NaN	NaN	NaN	NaN	NaN	NaN	NaN	NaN	0	0	0	0
Unclassified.Anaerolinaceae	NaN	NaN	NaN	NaN	NaN	NaN	NaN	NaN	NaN	NaN	0	0	0	0
Methanocalculus	NaN	NaN	NaN	NaN	NaN	NaN	NaN	NaN	NaN	NaN	0	0	0	0
Unclassified.Pirellulaceae	NaN	NaN	NaN	NaN	NaN	NaN	NaN	NaN	NaN	NaN	0	0	0	0
Unclassified.LD1	NaN	NaN	NaN	NaN	NaN	NaN	NaN	NaN	NaN	NaN	0	0	0	0
CF231	NaN	NaN	NaN	NaN	NaN	NaN	NaN	NaN	NaN	NaN	0	0	0	0
Odoribacter	NaN	NaN	NaN	NaN	NaN	NaN	NaN	NaN	NaN	NaN	0	0	0	0
Unclassified.Flavobacteriaceae	NaN	NaN	NaN	NaN	NaN	NaN	NaN	NaN	NaN	NaN	0	0	0	0
Leptotrichia	NaN	NaN	NaN	NaN	NaN	NaN	NaN	NaN	NaN	NaN	0	0	0	0
Unclassified.Lactobacillales	NaN	NaN	NaN	NaN	NaN	NaN	NaN	NaN	NaN	NaN	0	0	0	0
Unclassified.Rhodothermaceae	NaN	NaN	NaN	NaN	NaN	NaN	NaN	NaN	NaN	NaN	0	0	0	0
Unclassified.SB1	NaN	NaN	NaN	NaN	NaN	NaN	NaN	NaN	NaN	NaN	0	0	0	0
Unclassified.BME43	NaN	NaN	NaN	NaN	NaN	NaN	NaN	NaN	NaN	NaN	0	0	0	0
Giesbergeria	NaN	NaN	NaN	NaN	NaN	NaN	NaN	NaN	NaN	NaN	0	0	0	0
Candidatus_Nitrososphaera	NaN	NaN	NaN	NaN	NaN	NaN	NaN	NaN	NaN	NaN	0	0	0	0
Methanosarcina	NaN	NaN	NaN	NaN	NaN	NaN	NaN	NaN	NaN	NaN	0	0	0	0
Unclassified.auto67_4W	NaN	NaN	NaN	NaN	NaN	NaN	NaN	NaN	NaN	NaN	0	0	0	0
Unclassified.Kineosporiaceae	NaN	NaN	NaN	NaN	NaN	NaN	NaN	NaN	NaN	NaN	0	0	0	0
Unclassified.BS119	NaN	NaN	NaN	NaN	NaN	NaN	NaN	NaN	NaN	NaN	0	0	0	0
W22	NaN	NaN	NaN	NaN	NaN	NaN	NaN	NaN	NaN	NaN	0	0	0	0
Pseudanabaena	NaN	NaN	NaN	NaN	NaN	NaN	NaN	NaN	NaN	NaN	0	0	0	0
Rhodoplanes	NaN	NaN	NaN	NaN	NaN	NaN	NaN	NaN	NaN	NaN	0	0	0	0
Collinsella	NaN	NaN	NaN	NaN	NaN	NaN	NaN	NaN	NaN	NaN	0	0	0	0

## Sheet: Phylum
Taxa	P Tissue.and.infection	FDR Tissue.and.infection	P adjusted Tissue.and.infection	F Value Tissue.and.infection	P (Tukeys) blood-U-blood-I	P (Tukeys) Sj-Carcass-blood-I	P (Tukeys) Sj-Tegument-blood-I	P (Tukeys) Sj-Carcass-blood-U	P (Tukeys) Sj-Tegument-blood-U	P (Tukeys) Sj-Tegument-Sj-Carcass	blood-U mean	Sj-Carcass mean	blood-I mean	Sj-Tegument mean
Unclassified	3.9e-05	0.0012	0.0012	12	0.84	0.00082	0.00044	0.0047	0.0029	1	1.87	0	2.21	0.017
Actinobacteria	0.0059	0.088	0.17	5.2	0.45	0.015	0.019	0.2	0.27	0.99	1.95	0.62	2.76	0.81
Proteobacteria	0.015	0.15	0.42	4.2	0.99	0.29	0.044	0.2	0.026	0.88	7.28	8.9	7.46	9.56
Nitrospirae	0.25	0.81	1	1.5	1	1	0.28	1	0.28	0.41	0	0	0	0.038
Elusimicrobia	0.25	0.81	1	1.5	1	1	0.28	1	0.28	0.41	0	0	0	0.053
Chloroflexi	0.34	0.81	1	1.2	1	0.64	0.44	0.7	0.5	1	0.85	0.16	0.92	0
Bacteroidetes	0.59	0.81	1	0.64	1	0.97	0.55	0.99	0.67	0.88	1.62	1.42	1.78	0.75
Cyanobacteria	0.47	0.81	1	0.86	1	0.88	0.72	0.79	0.83	0.41	0.49	0.95	0.58	0.088
OP3	0.57	0.81	1	0.68	0.62	0.75	0.72	1	1	1	0	0	0.068	0
Thermi	0.61	0.81	1	0.62	0.69	0.75	0.72	1	1	1	0.027	0	0.29	0
Fibrobacteres	0.62	0.81	1	0.61	0.62	0.9	0.72	0.99	1	0.99	0	0.082	0.27	0
OD1	0.13	0.78	1	2	0.96	0.26	0.76	0.13	0.51	0.82	1.03	0	0.86	0.44
Chlamydiae	0.45	0.81	1	0.9	0.46	0.63	0.76	1	0.99	0.99	0	0	0.18	0.043
TM7	0.65	0.81	1	0.55	0.99	0.67	0.82	0.82	0.93	0.99	0.41	0	0.53	0.15
TM6	0.91	0.94	1	0.18	1	1	0.9	1	0.94	0.96	0.34	0.34	0.39	0.078
Fusobacteria	0.32	0.81	1	1.2	0.67	0.93	0.92	0.44	0.39	1	0.066	0	0.026	0
Acidobacteria	0.87	0.94	1	0.24	1	0.99	0.92	0.99	0.92	0.85	0.33	0.45	0.34	0.093
Planctomycetes	0.54	0.81	1	0.74	0.5	0.75	0.93	1	0.93	0.98	0.2	0.18	0	0.1
Gemmatimonadetes	0.73	0.87	1	0.44	0.98	0.92	0.94	0.78	0.8	1	0.68	0	0.45	0.062
NKB19	0.75	0.87	1	0.41	0.95	0.97	0.96	0.81	0.78	1	0.12	0	0.061	0
Firmicutes	0.9	0.94	1	0.2	1	0.99	0.96	1	0.93	0.89	2.3	2.52	2.21	1.73
Verrucomicrobia	0.18	0.81	1	1.7	0.34	0.98	0.98	0.32	0.28	1	1.11	0.066	0.28	0.075
SR1	0.98	0.98	1	0.063	0.99	0.98	0.99	1	1	1	0.17	0.11	0.24	0.16
Parvarchaeota	0.086	0.64	1	2.4	0.12	1	1	0.25	0.21	1	0.58	0	0	0
GN02	0.39	0.81	1	1.1	0.68	0.89	1	0.37	0.67	0.96	0.74	0	0.33	0.26
Tenericutes	0.44	0.81	1	0.93	0.51	0.89	1	0.97	0.53	0.86	0.22	0.15	0.026	0
Spirochaetes	0.47	0.81	1	0.87	0.61	0.99	1	0.56	0.66	1	0.33	0	0.077	0.057
WS5	0.57	0.81	1	0.68	0.62	1	1	0.75	0.72	1	0.056	0	0	0
BRC1	0.57	0.81	1	0.68	0.62	1	1	0.75	0.72	1	0.11	0	0	0
Chlorobi	0.6	0.81	1	0.63	0.62	1	1	0.75	0.79	1	0.17	0	0	0.022
ZB3	NaN	NaN	NaN	NaN	NaN	NaN	NaN	NaN	NaN	NaN	0	0	0	0
WWE1	NaN	NaN	NaN	NaN	NaN	NaN	NaN	NaN	NaN	NaN	0	0	0	0
WS6	NaN	NaN	NaN	NaN	NaN	NaN	NaN	NaN	NaN	NaN	0	0	0	0
Synergistetes	NaN	NaN	NaN	NaN	NaN	NaN	NaN	NaN	NaN	NaN	0	0	0	0
Lentisphaerae	NaN	NaN	NaN	NaN	NaN	NaN	NaN	NaN	NaN	NaN	0	0	0	0
LD1	NaN	NaN	NaN	NaN	NaN	NaN	NaN	NaN	NaN	NaN	0	0	0	0
Euryarchaeota	NaN	NaN	NaN	NaN	NaN	NaN	NaN	NaN	NaN	NaN	0	0	0	0
Crenarchaeota	NaN	NaN	NaN	NaN	NaN	NaN	NaN	NaN	NaN	NaN	0	0	0	0
