# Supplementary material for: Adult schistosomes have an epithelial bacterial population distinct from the surrounding mammalian host blood
Source: PLoS One. 2022 Jan 27;17(1):e0263188. doi: 10.1371/journal.pone.0263188 (PMC8794206; doi:10.1371/journal.pone.0263188)
Supplement: S5 Table — Separate tabs contain Species, Genus and Phylum level data. Results include p- value based in Tissue and Infection status, False Discover Rate (FDR), adjusted p- value based in Tissue and Infection status, Paired p- value (Tukey), and mean abundance for each Tissue source. (XLSX) [file pone.0263188.s009.xlsx]

## Sheet: Species
Taxa	P Tissue.and.infection	FDR Tissue.and.infection	P adjusted Tissue.and.infection	F Value Tissue.and.infection	Sj-Carcass mean	Sj-Tegument mean	Fold Change
Unclassified	0.00043	0.047	0.047	29	1.7	0.48	3.53
Unclassified.ZB2__Unclassified.ZB2	0.0069	0.29	0.75	12	0	0.43	#NAME?
Unclassified.Bacteroidales__Unclassified.Bacteroidales	0.0078	0.29	0.84	12	0.66	0.038	17.17
Bdellovibrio__Unclassified.Bdellovibrio	0.053	0.45	1	5	0	0.41	#NAME?
Unclassified.BD15__Unclassified.BD15	0.077	0.45	1	4	0	0.16	#NAME?
Polynucleobacter__Unclassified.Polynucleobacter	0.084	0.45	1	3.8	0	0.18	#NAME?
Unclassified.Neisseriaceae__Unclassified.Neisseriaceae	0.1	0.45	1	3.3	0	0.13	#NAME?
Micrococcus__Unclassified.Micrococcus	0.11	0.45	1	3.2	0	0.38	#NAME?
Unclassified.Streptophyta__Unclassified.Streptophyta	0.11	0.45	1	3.1	0	0.088	#NAME?
Clostridium_aminophilum	0.11	0.45	1	3.2	0.24	0	Inf
Prevotella_ruminicola	0.12	0.45	1	2.9	0.22	0	Inf
Rhodococcus__Unclassified.Rhodococcus	0.15	0.45	1	2.4	0	0.17	#NAME?
Escherichia_coli	0.16	0.45	1	2.3	7.73	9.48	-1.2
Unclassified.Legionellales__Unclassified.Legionellales	0.19	0.45	1	2	0	0.15	#NAME?
Pseudomonas_veronii	0.21	0.45	1	1.8	0.67	0	Inf
Paracoccus__Unclassified.Paracoccus	0.21	0.45	1	1.8	0	0.18	#NAME?
Unclassified.TM71__Unclassified.TM71	0.21	0.45	1	1.9	0	0.09	#NAME?
Unclassified.Saprospiraceae__Unclassified.Saprospiraceae	0.21	0.45	1	1.9	0	0.077	#NAME?
Unclassified.Phyllobacteriaceae__Unclassified.Phyllobacteriaceae	0.21	0.45	1	1.8	0	0.083	#NAME?
Propionibacterium_acnes	0.22	0.45	1	1.8	0	0.065	#NAME?
Unclassified.GKS2174__Unclassified.GKS2174	0.23	0.45	1	1.7	0	0.077	#NAME?
Acinetobacter_lwoffii	0.23	0.45	1	1.7	0	0.072	#NAME?
Streptococcus_infantis	0.25	0.45	1	1.5	0	0.082	#NAME?
Unclassified.Haliangiaceae__Unclassified.Haliangiaceae	0.26	0.45	1	1.5	0	0.09	#NAME?
Blautia__Unclassified.Blautia	0.27	0.45	1	1.4	0	0.1	#NAME?
Prevotella__Unclassified.Prevotella	0.27	0.45	1	1.4	0.38	0.087	4.36
Unclassified.Cryptophyta__Unclassified.Cryptophyta	0.3	0.45	1	1.2	0.35	0	Inf
Unclassified.Myxococcales__Unclassified.Myxococcales	0.3	0.45	1	1.2	0.34	0	Inf
Sphingomonas__Unclassified.Sphingomonas	0.3	0.45	1	1.2	0.25	0	Inf
Rhodobacter__Unclassified.Rhodobacter	0.3	0.45	1	1.2	0.3	0	Inf
Unclassified.ACKM1__Unclassified.ACKM1	0.3	0.45	1	1.2	0.21	0	Inf
Unclassified.Chloroplast__Unclassified.Chloroplast	0.3	0.45	1	1.2	0.57	0	Inf
Unclassified.YS2__Unclassified.YS2	0.3	0.45	1	1.2	0.24	0	Inf
Unclassified.Rickettsiales__Unclassified.Rickettsiales	0.3	0.45	1	1.2	0.34	0	Inf
Unclassified.Verrucomicrobiaceae__Unclassified.Verrucomicrobiaceae	0.3	0.45	1	1.2	0.066	0	Inf
Variovorax_paradoxus	0.3	0.45	1	1.2	0.094	0	Inf
Aquaspirillum_putridiconchylium	0.3	0.45	1	1.2	0.38	0	Inf
Unclassified.Comamonadaceae__Unclassified.Comamonadaceae	0.3	0.45	1	1.2	0.39	0	Inf
Unclassified.Solibacterales__Unclassified.Solibacterales	0.3	0.45	1	1.2	0.26	0	Inf
Unclassified.Thiotrichaceae__Unclassified.Thiotrichaceae	0.3	0.45	1	1.2	0.23	0	Inf
Unclassified.Hyphomonadaceae__Unclassified.Hyphomonadaceae	0.3	0.45	1	1.2	0.18	0	Inf
Burkholderia__Unclassified.Burkholderia	0.3	0.45	1	1.2	0.16	0	Inf
Unclassified.Chlamydomonadaceae__Unclassified.Chlamydomonadaceae	0.3	0.45	1	1.2	0.21	0	Inf
Zoogloea__Unclassified.Zoogloea	0.3	0.45	1	1.2	0.2	0	Inf
Janthinobacterium__Unclassified.Janthinobacterium	0.3	0.45	1	1.2	0.26	0	Inf
Collimonas__Unclassified.Collimonas	0.3	0.45	1	1.2	0.34	0	Inf
Pedobacter__Unclassified.Pedobacter	0.3	0.45	1	1.2	0.25	0	Inf
Unclassified.Syntrophobacteraceae__Unclassified.Syntrophobacteraceae	0.3	0.45	1	1.2	0.29	0	Inf
Serratia__Unclassified.Serratia	0.3	0.45	1	1.2	0.19	0	Inf
Unclassified.HTCC2089__Unclassified.HTCC2089	0.3	0.45	1	1.2	0.26	0	Inf
Finegoldia__Unclassified.Finegoldia	0.3	0.45	1	1.2	0.2	0	Inf
Limnohabitans__Unclassified.Limnohabitans	0.31	0.45	1	1.2	0.094	0.2	-2.2
Unclassified.RB40__Unclassified.RB40	0.36	0.45	1	0.94	0.37	0.043	8.49
Rhodoferax__Unclassified.Rhodoferax	0.38	0.45	1	0.87	0.38	0.055	6.91
Bradyrhizobium__Unclassified.Bradyrhizobium	0.39	0.45	1	0.82	0	0.048	#NAME?
Leptothrix__Unclassified.Leptothrix	0.39	0.45	1	0.82	0	0.045	#NAME?
Unclassified.Actinomycetales__Unclassified.Actinomycetales	0.39	0.45	1	0.82	0	0.033	#NAME?
Unclassified.Sphingobacteriales__Unclassified.Sphingobacteriales	0.39	0.45	1	0.82	0	0.063	#NAME?
Paucibacter__Unclassified.Paucibacter	0.39	0.45	1	0.82	0	0.043	#NAME?
Unclassified.Chitinophagaceae__Unclassified.Chitinophagaceae	0.39	0.45	1	0.82	0	0.038	#NAME?
Pseudomonas__Unclassified.Pseudomonas	0.39	0.45	1	0.82	0	0.045	#NAME?
Klebsiella__Unclassified.Klebsiella	0.39	0.45	1	0.82	0	0.1	#NAME?
Unclassified.Oxalobacteraceae__Unclassified.Oxalobacteraceae	0.39	0.45	1	0.82	0	0.035	#NAME?
Unclassified.Gemmatimonadales__Unclassified.Gemmatimonadales	0.39	0.45	1	0.82	0	0.062	#NAME?
Unclassified.Rhodospirillaceae__Unclassified.Rhodospirillaceae	0.39	0.45	1	0.82	0	0.067	#NAME?
Unclassified.C111__Unclassified.C111	0.39	0.45	1	0.82	0	0.03	#NAME?
Flavobacterium_columnare	0.39	0.45	1	0.82	0	0.13	#NAME?
Unclassified.SM2F11__Unclassified.SM2F11	0.39	0.45	1	0.82	0	0.03	#NAME?
SMB53__Unclassified.SMB53	0.39	0.45	1	0.82	0	0.053	#NAME?
Prosthecobacter__Unclassified.Prosthecobacter	0.39	0.45	1	0.82	0	0.058	#NAME?
Oscillospira__Unclassified.Oscillospira	0.39	0.45	1	0.82	0	0.13	#NAME?
Kaistobacter__Unclassified.Kaistobacter	0.39	0.45	1	0.82	0	0.075	#NAME?
Unclassified.MIZ46__Unclassified.MIZ46	0.39	0.45	1	0.82	0	0.06	#NAME?
Unclassified.Legionellaceae__Unclassified.Legionellaceae	0.39	0.45	1	0.82	0	0.067	#NAME?
Coprococcus__Unclassified.Coprococcus	0.39	0.45	1	0.82	0	0.053	#NAME?
Hyphomicrobium__Unclassified.Hyphomicrobium	0.39	0.45	1	0.82	0	0.022	#NAME?
Luteolibacter__Unclassified.Luteolibacter	0.39	0.45	1	0.82	0	0.048	#NAME?
Sediminibacterium__Unclassified.Sediminibacterium	0.39	0.45	1	0.82	0	0.043	#NAME?
Unclassified.Aerococcaceae__Unclassified.Aerococcaceae	0.39	0.45	1	0.82	0	0.038	#NAME?
Enhydrobacter__Unclassified.Enhydrobacter	0.39	0.45	1	0.82	0	0.05	#NAME?
Enterococcus_cecorum	0.39	0.45	1	0.82	0	0.11	#NAME?
Unclassified.EW055__Unclassified.EW055	0.39	0.45	1	0.82	0	0.058	#NAME?
Methylotenera_mobilis	0.39	0.45	1	0.82	0	0.068	#NAME?
Cloacibacterium__Unclassified.Cloacibacterium	0.39	0.45	1	0.82	0	0.058	#NAME?
Cellvibrio__Unclassified.Cellvibrio	0.39	0.45	1	0.82	0	0.053	#NAME?
Nitrospira__Unclassified.Nitrospira	0.39	0.45	1	0.82	0	0.038	#NAME?
Granulicatella__Unclassified.Granulicatella	0.39	0.45	1	0.82	0	0.11	#NAME?
Unclassified.Gemellaceae__Unclassified.Gemellaceae	0.39	0.45	1	0.82	0	0.083	#NAME?
Kocuria_rhizophila	0.39	0.45	1	0.82	0	0.1	#NAME?
Unclassified.GN02__Unclassified.GN02	0.39	0.45	1	0.82	0	0.043	#NAME?
Clostridium_cocleatum	0.39	0.45	1	0.82	0	0.017	#NAME?
Legionella__Unclassified.Legionella	0.39	0.45	1	0.82	0	0.062	#NAME?
Unclassified.Coxiellaceae__Unclassified.Coxiellaceae	0.39	0.45	1	0.82	0	0.037	#NAME?
Anaerococcus__Unclassified.Anaerococcus	0.39	0.45	1	0.82	0	0.058	#NAME?
Unclassified.OPB56__Unclassified.OPB56	0.39	0.45	1	0.82	0	0.022	#NAME?
Unclassified.SBRH58__Unclassified.SBRH58	0.43	0.49	1	0.67	0.34	0.078	4.31
Actinobacillus_muris	0.43	0.49	1	0.67	0.39	0.092	4.3
Ralstonia__Unclassified.Ralstonia	0.46	0.52	1	0.6	0.16	0.043	3.78
Curvibacter__Unclassified.Curvibacter	0.48	0.53	1	0.55	0.62	0.2	3.17
Rubrivivax__Unclassified.Rubrivivax	0.51	0.56	1	0.48	0.13	0.043	3.05
Gemmata__Unclassified.Gemmata	0.52	0.57	1	0.44	0.18	0.062	2.85
Fluviicola__Unclassified.Fluviicola	0.56	0.6	1	0.37	0.3	0.12	2.57
Zymomonas__Unclassified.Zymomonas	0.73	0.78	1	0.13	0.11	0.068	1.67
Unclassified.SR1__Unclassified.SR1	0.76	0.8	1	0.097	0.11	0.16	-1.4
Lactobacillus__Unclassified.Lactobacillus	0.8	0.84	1	0.066	1.33	0.94	1.42
Hydrogenophaga__Unclassified.Hydrogenophaga	0.81	0.84	1	0.063	0.11	0.08	1.42
Staphylococcus_epidermidis	0.9	0.92	1	0.017	0.53	0.6	-1.1
Unclassified.Clostridiales__Unclassified.Clostridiales	0.9	0.92	1	0.015	0.2	0.17	1.17
Corynebacterium__Unclassified.Corynebacterium	0.92	0.93	1	0.012	0.41	0.37	1.11
Unclassified.Cytophagaceae__Unclassified.Cytophagaceae	0.99	0.99	1	0.00011	0.32	0.32	-1
Acinetobacter_guillouiae	NaN	NaN	NaN	NaN	0	0	NaN
Unclassified.Acidimicrobiales__Unclassified.Acidimicrobiales	NaN	NaN	NaN	NaN	0	0	NaN
Unclassified.GCA004__Unclassified.GCA004	NaN	NaN	NaN	NaN	0	0	NaN
Planifilum__Unclassified.Planifilum	NaN	NaN	NaN	NaN	0	0	NaN
Unclassified.Sphingomonadaceae__Unclassified.Sphingomonadaceae	NaN	NaN	NaN	NaN	0	0	NaN
Clavibacter__Unclassified.Clavibacter	NaN	NaN	NaN	NaN	0	0	NaN
Unclassified.Acetobacteraceae__Unclassified.Acetobacteraceae	NaN	NaN	NaN	NaN	0	0	NaN
Unclassified.Lachnospiraceae__Unclassified.Lachnospiraceae	NaN	NaN	NaN	NaN	0	0	NaN
Unclassified.Intrasporangiaceae__Unclassified.Intrasporangiaceae	NaN	NaN	NaN	NaN	0	0	NaN
Leucobacter__Unclassified.Leucobacter	NaN	NaN	NaN	NaN	0	0	NaN
Ureibacillus__Unclassified.Ureibacillus	NaN	NaN	NaN	NaN	0	0	NaN
Turicibacter__Unclassified.Turicibacter	NaN	NaN	NaN	NaN	0	0	NaN
Unclassified.A4b__Unclassified.A4b	NaN	NaN	NaN	NaN	0	0	NaN
Unclassified.Burkholderiales__Unclassified.Burkholderiales	NaN	NaN	NaN	NaN	0	0	NaN
Unclassified.WCHD330__Unclassified.WCHD330	NaN	NaN	NaN	NaN	0	0	NaN
Unclassified.Piscirickettsiaceae__Unclassified.Piscirickettsiaceae	NaN	NaN	NaN	NaN	0	0	NaN
Unclassified.Rhodocyclaceae__Unclassified.Rhodocyclaceae	NaN	NaN	NaN	NaN	0	0	NaN
Variovorax__Unclassified.Variovorax	NaN	NaN	NaN	NaN	0	0	NaN
Bosea_genosp.	NaN	NaN	NaN	NaN	0	0	NaN
Unclassified.JG30KFCM45__Unclassified.JG30KFCM45	NaN	NaN	NaN	NaN	0	0	NaN
Unclassified.S247__Unclassified.S247	NaN	NaN	NaN	NaN	0	0	NaN
B42__Unclassified.B42	NaN	NaN	NaN	NaN	0	0	NaN
Acinetobacter__Unclassified.Acinetobacter	NaN	NaN	NaN	NaN	0	0	NaN
Clostridium_celatum	NaN	NaN	NaN	NaN	0	0	NaN
Peredibacter_starrii	NaN	NaN	NaN	NaN	0	0	NaN
Novosphingobium__Unclassified.Novosphingobium	NaN	NaN	NaN	NaN	0	0	NaN
Unclassified.Caldilineaceae__Unclassified.Caldilineaceae	NaN	NaN	NaN	NaN	0	0	NaN
Unclassified.OD1__Unclassified.OD1	NaN	NaN	NaN	NaN	0	0	NaN
Unclassified.Gammaproteobacteria__Unclassified.Gammaproteobacteria	NaN	NaN	NaN	NaN	0	0	NaN
Unclassified.Sinobacteraceae__Unclassified.Sinobacteraceae	NaN	NaN	NaN	NaN	0	0	NaN
Unclassified.Ruminococcaceae__Unclassified.Ruminococcaceae	NaN	NaN	NaN	NaN	0	0	NaN
Unclassified.SHA31__Unclassified.SHA31	NaN	NaN	NaN	NaN	0	0	NaN
Bdellovibrio_bacteriovorus	NaN	NaN	NaN	NaN	0	0	NaN
Anaerolinea__Unclassified.Anaerolinea	NaN	NaN	NaN	NaN	0	0	NaN
Roseomonas_mucosa	NaN	NaN	NaN	NaN	0	0	NaN
Unclassified.Pedosphaerales__Unclassified.Pedosphaerales	NaN	NaN	NaN	NaN	0	0	NaN
Rothia_mucilaginosa	NaN	NaN	NaN	NaN	0	0	NaN
Unclassified.Erythrobacteraceae__Unclassified.Erythrobacteraceae	NaN	NaN	NaN	NaN	0	0	NaN
Clostridium__Unclassified.Clostridium	NaN	NaN	NaN	NaN	0	0	NaN
Azospira__Unclassified.Azospira	NaN	NaN	NaN	NaN	0	0	NaN
Unclassified.Opitutaceae__Unclassified.Opitutaceae	NaN	NaN	NaN	NaN	0	0	NaN
Corynebacterium_stationis	NaN	NaN	NaN	NaN	0	0	NaN
Sterolibacterium__Unclassified.Sterolibacterium	NaN	NaN	NaN	NaN	0	0	NaN
Rudanella__Unclassified.Rudanella	NaN	NaN	NaN	NaN	0	0	NaN
Sphingopyxis_alaskensis	NaN	NaN	NaN	NaN	0	0	NaN
Unclassified.Stramenopiles__Unclassified.Stramenopiles	NaN	NaN	NaN	NaN	0	0	NaN
Unclassified.Phycisphaerales__Unclassified.Phycisphaerales	NaN	NaN	NaN	NaN	0	0	NaN
Streptococcus__Unclassified.Streptococcus	NaN	NaN	NaN	NaN	0	0	NaN
Unclassified.AKYG1722__Unclassified.AKYG1722	NaN	NaN	NaN	NaN	0	0	NaN
Deefgea__Unclassified.Deefgea	NaN	NaN	NaN	NaN	0	0	NaN
Unclassified.Chromatiales__Unclassified.Chromatiales	NaN	NaN	NaN	NaN	0	0	NaN
Unclassified.VC2_1_Bac22__Unclassified.VC2_1_Bac22	NaN	NaN	NaN	NaN	0	0	NaN
Unclassified.Planococcaceae__Unclassified.Planococcaceae	NaN	NaN	NaN	NaN	0	0	NaN
Unclassified.Porphyromonadaceae__Unclassified.Porphyromonadaceae	NaN	NaN	NaN	NaN	0	0	NaN
Tepidimonas__Unclassified.Tepidimonas	NaN	NaN	NaN	NaN	0	0	NaN
Unclassified.Gemm5__Unclassified.Gemm5	NaN	NaN	NaN	NaN	0	0	NaN
Unclassified.SC3__Unclassified.SC3	NaN	NaN	NaN	NaN	0	0	NaN
Unclassified.NKB19__Unclassified.NKB19	NaN	NaN	NaN	NaN	0	0	NaN
Methylibium__Unclassified.Methylibium	NaN	NaN	NaN	NaN	0	0	NaN
Chryseobacterium__Unclassified.Chryseobacterium	NaN	NaN	NaN	NaN	0	0	NaN
Unclassified.Methylophilaceae__Unclassified.Methylophilaceae	NaN	NaN	NaN	NaN	0	0	NaN
Unclassified.Rhizobiales__Unclassified.Rhizobiales	NaN	NaN	NaN	NaN	0	0	NaN
Unclassified.Gaiellaceae__Unclassified.Gaiellaceae	NaN	NaN	NaN	NaN	0	0	NaN
Unclassified.Gemmatimonadetes__Unclassified.Gemmatimonadetes	NaN	NaN	NaN	NaN	0	0	NaN
Unclassified.Polyangiaceae__Unclassified.Polyangiaceae	NaN	NaN	NaN	NaN	0	0	NaN
Unclassified.Alphaproteobacteria__Unclassified.Alphaproteobacteria	NaN	NaN	NaN	NaN	0	0	NaN
Unclassified.S0208__Unclassified.S0208	NaN	NaN	NaN	NaN	0	0	NaN
Janthinobacterium_lividum	NaN	NaN	NaN	NaN	0	0	NaN
Unclassified.TSCOR003O20__Unclassified.TSCOR003O20	NaN	NaN	NaN	NaN	0	0	NaN
Unclassified.Betaproteobacteria__Unclassified.Betaproteobacteria	NaN	NaN	NaN	NaN	0	0	NaN
Gemmatimonas__Unclassified.Gemmatimonas	NaN	NaN	NaN	NaN	0	0	NaN
Unclassified.Syntrophaceae__Unclassified.Syntrophaceae	NaN	NaN	NaN	NaN	0	0	NaN
Unclassified.Rickettsiaceae__Unclassified.Rickettsiaceae	NaN	NaN	NaN	NaN	0	0	NaN
Unclassified.Methylococcaceae__Unclassified.Methylococcaceae	NaN	NaN	NaN	NaN	0	0	NaN
Unclassified.Chromatiaceae__Unclassified.Chromatiaceae	NaN	NaN	NaN	NaN	0	0	NaN
Unclassified.ML615J28__Unclassified.ML615J28	NaN	NaN	NaN	NaN	0	0	NaN
Unclassified.Conexibacteraceae__Unclassified.Conexibacteraceae	NaN	NaN	NaN	NaN	0	0	NaN
Unclassified.R441B__Unclassified.R441B	NaN	NaN	NaN	NaN	0	0	NaN
Actinomyces__Unclassified.Actinomyces	NaN	NaN	NaN	NaN	0	0	NaN
Unclassified.Aeromonadaceae__Unclassified.Aeromonadaceae	NaN	NaN	NaN	NaN	0	0	NaN
Euzebya__Unclassified.Euzebya	NaN	NaN	NaN	NaN	0	0	NaN
Dechloromonas__Unclassified.Dechloromonas	NaN	NaN	NaN	NaN	0	0	NaN
SJA88__Unclassified.SJA88	NaN	NaN	NaN	NaN	0	0	NaN
Unclassified.BD73__Unclassified.BD73	NaN	NaN	NaN	NaN	0	0	NaN
Lysobacter__Unclassified.Lysobacter	NaN	NaN	NaN	NaN	0	0	NaN
Unclassified.Gemm1__Unclassified.Gemm1	NaN	NaN	NaN	NaN	0	0	NaN
Pseudoxanthomonas_mexicana	NaN	NaN	NaN	NaN	0	0	NaN
Unclassified.Sva0725__Unclassified.Sva0725	NaN	NaN	NaN	NaN	0	0	NaN
Desulfotomaculum__Unclassified.Desulfotomaculum	NaN	NaN	NaN	NaN	0	0	NaN
Syntrophus__Unclassified.Syntrophus	NaN	NaN	NaN	NaN	0	0	NaN
Unclassified.Procabacteriaceae__Unclassified.Procabacteriaceae	NaN	NaN	NaN	NaN	0	0	NaN
Haemophilus_parainfluenzae	NaN	NaN	NaN	NaN	0	0	NaN
Bacillus_thermoamylovorans	NaN	NaN	NaN	NaN	0	0	NaN
Salinicoccus__Unclassified.Salinicoccus	NaN	NaN	NaN	NaN	0	0	NaN
Phenylobacterium__Unclassified.Phenylobacterium	NaN	NaN	NaN	NaN	0	0	NaN
Unclassified.Solirubrobacterales__Unclassified.Solirubrobacterales	NaN	NaN	NaN	NaN	0	0	NaN
Arcobacter__Unclassified.Arcobacter	NaN	NaN	NaN	NaN	0	0	NaN
Unclassified.OM27__Unclassified.OM27	NaN	NaN	NaN	NaN	0	0	NaN
Unclassified.Deltaproteobacteria__Unclassified.Deltaproteobacteria	NaN	NaN	NaN	NaN	0	0	NaN
Exiguobacterium__Unclassified.Exiguobacterium	NaN	NaN	NaN	NaN	0	0	NaN
Treponema__Unclassified.Treponema	NaN	NaN	NaN	NaN	0	0	NaN
Unclassified.Bacillaceae__Unclassified.Bacillaceae	NaN	NaN	NaN	NaN	0	0	NaN
Unclassified.Puniceicoccaceae__Unclassified.Puniceicoccaceae	NaN	NaN	NaN	NaN	0	0	NaN
Unclassified.Bacteriovoracaceae__Unclassified.Bacteriovoracaceae	NaN	NaN	NaN	NaN	0	0	NaN
C39__Unclassified.C39	NaN	NaN	NaN	NaN	0	0	NaN
Unclassified.Microthrixaceae__Unclassified.Microthrixaceae	NaN	NaN	NaN	NaN	0	0	NaN
Planctomyces__Unclassified.Planctomyces	NaN	NaN	NaN	NaN	0	0	NaN
Pilimelia__Unclassified.Pilimelia	NaN	NaN	NaN	NaN	0	0	NaN
Candidatus_Koribacter__Unclassified.Candidatus_Koribacter	NaN	NaN	NaN	NaN	0	0	NaN
Pseudonocardia__Unclassified.Pseudonocardia	NaN	NaN	NaN	NaN	0	0	NaN
Ruminococcus_gnavus	NaN	NaN	NaN	NaN	0	0	NaN
Unclassified.OPB41__Unclassified.OPB41	NaN	NaN	NaN	NaN	0	0	NaN
Unclassified.211ds20__Unclassified.211ds20	NaN	NaN	NaN	NaN	0	0	NaN
Yersinia__Unclassified.Yersinia	NaN	NaN	NaN	NaN	0	0	NaN
Unclassified.Bacillales__Unclassified.Bacillales	NaN	NaN	NaN	NaN	0	0	NaN
Unclassified.TM7__Unclassified.TM7	NaN	NaN	NaN	NaN	0	0	NaN
Unclassified.Sediment4__Unclassified.Sediment4	NaN	NaN	NaN	NaN	0	0	NaN
Unclassified.Paenibacillaceae__Unclassified.Paenibacillaceae	NaN	NaN	NaN	NaN	0	0	NaN
Wautersiella__Unclassified.Wautersiella	NaN	NaN	NaN	NaN	0	0	NaN
Sporosarcina__Unclassified.Sporosarcina	NaN	NaN	NaN	NaN	0	0	NaN
Sulfuritalea__Unclassified.Sulfuritalea	NaN	NaN	NaN	NaN	0	0	NaN
Flectobacillus__Unclassified.Flectobacillus	NaN	NaN	NaN	NaN	0	0	NaN
Unclassified.3BR5F__Unclassified.3BR5F	NaN	NaN	NaN	NaN	0	0	NaN
Plesiomonas__Unclassified.Plesiomonas	NaN	NaN	NaN	NaN	0	0	NaN
Bifidobacterium__Unclassified.Bifidobacterium	NaN	NaN	NaN	NaN	0	0	NaN
Unclassified.Chlorobi__Unclassified.Chlorobi	NaN	NaN	NaN	NaN	0	0	NaN
Flavobacterium__Unclassified.Flavobacterium	NaN	NaN	NaN	NaN	0	0	NaN
Unclassified.Methylobacteriaceae__Unclassified.Methylobacteriaceae	NaN	NaN	NaN	NaN	0	0	NaN
Azoarcus__Unclassified.Azoarcus	NaN	NaN	NaN	NaN	0	0	NaN
Unclassified.RF39__Unclassified.RF39	NaN	NaN	NaN	NaN	0	0	NaN
Unclassified.EB1017__Unclassified.EB1017	NaN	NaN	NaN	NaN	0	0	NaN
Weissella__Unclassified.Weissella	NaN	NaN	NaN	NaN	0	0	NaN
Unclassified.ASSO13__Unclassified.ASSO13	NaN	NaN	NaN	NaN	0	0	NaN
Unclassified.Pasteurellales__Unclassified.Pasteurellales	NaN	NaN	NaN	NaN	0	0	NaN
Dokdonella__Unclassified.Dokdonella	NaN	NaN	NaN	NaN	0	0	NaN
Unclassified.Caulobacteraceae__Unclassified.Caulobacteraceae	NaN	NaN	NaN	NaN	0	0	NaN
Unclassified.Clostridiaceae__Unclassified.Clostridiaceae	NaN	NaN	NaN	NaN	0	0	NaN
Polynucleobacter_cosmopolitanus	NaN	NaN	NaN	NaN	0	0	NaN
Prevotella_melaninogenica	NaN	NaN	NaN	NaN	0	0	NaN
Comamonas__Unclassified.Comamonas	NaN	NaN	NaN	NaN	0	0	NaN
Unclassified.Parachlamydiaceae__Unclassified.Parachlamydiaceae	NaN	NaN	NaN	NaN	0	0	NaN
Unclassified.Lactobacillaceae__Unclassified.Lactobacillaceae	NaN	NaN	NaN	NaN	0	0	NaN
Luteimonas__Unclassified.Luteimonas	NaN	NaN	NaN	NaN	0	0	NaN
Desulfococcus__Unclassified.Desulfococcus	NaN	NaN	NaN	NaN	0	0	NaN
Unclassified.Saprospirales__Unclassified.Saprospirales	NaN	NaN	NaN	NaN	0	0	NaN
Carnobacterium__Unclassified.Carnobacterium	NaN	NaN	NaN	NaN	0	0	NaN
Unclassified.Koribacteraceae__Unclassified.Koribacteraceae	NaN	NaN	NaN	NaN	0	0	NaN
Sulfuricurvum_kujiense	NaN	NaN	NaN	NaN	0	0	NaN
Unclassified.Erysipelotrichaceae__Unclassified.Erysipelotrichaceae	NaN	NaN	NaN	NaN	0	0	NaN
Unclassified.Burkholderiaceae__Unclassified.Burkholderiaceae	NaN	NaN	NaN	NaN	0	0	NaN
Rheinheimera__Unclassified.Rheinheimera	NaN	NaN	NaN	NaN	0	0	NaN
WCHB105__Unclassified.WCHB105	NaN	NaN	NaN	NaN	0	0	NaN
Unclassified.PK29__Unclassified.PK29	NaN	NaN	NaN	NaN	0	0	NaN
Geothrix__Unclassified.Geothrix	NaN	NaN	NaN	NaN	0	0	NaN
Cupriavidus__Unclassified.Cupriavidus	NaN	NaN	NaN	NaN	0	0	NaN
Bacteroides__Unclassified.Bacteroides	NaN	NaN	NaN	NaN	0	0	NaN
Leptolyngbya__Unclassified.Leptolyngbya	NaN	NaN	NaN	NaN	0	0	NaN
HA73__Unclassified.HA73	NaN	NaN	NaN	NaN	0	0	NaN
Eikenella__Unclassified.Eikenella	NaN	NaN	NaN	NaN	0	0	NaN
Beijerinckia__Unclassified.Beijerinckia	NaN	NaN	NaN	NaN	0	0	NaN
Bacillus__Unclassified.Bacillus	NaN	NaN	NaN	NaN	0	0	NaN
Unclassified.Anaerolinaceae__Unclassified.Anaerolinaceae	NaN	NaN	NaN	NaN	0	0	NaN
Methanocalculus__Unclassified.Methanocalculus	NaN	NaN	NaN	NaN	0	0	NaN
Unclassified.Pirellulaceae__Unclassified.Pirellulaceae	NaN	NaN	NaN	NaN	0	0	NaN
Unclassified.LD1__Unclassified.LD1	NaN	NaN	NaN	NaN	0	0	NaN
Anaeromyxobacter__Unclassified.Anaeromyxobacter	NaN	NaN	NaN	NaN	0	0	NaN
Unclassified.Pelobacteraceae__Unclassified.Pelobacteraceae	NaN	NaN	NaN	NaN	0	0	NaN
CF231__Unclassified.CF231	NaN	NaN	NaN	NaN	0	0	NaN
Fusobacterium__Unclassified.Fusobacterium	NaN	NaN	NaN	NaN	0	0	NaN
Unclassified.Thermoactinomycetaceae__Unclassified.Thermoactinomycetaceae	NaN	NaN	NaN	NaN	0	0	NaN
Odoribacter__Unclassified.Odoribacter	NaN	NaN	NaN	NaN	0	0	NaN
Nocardioides__Unclassified.Nocardioides	NaN	NaN	NaN	NaN	0	0	NaN
Paenibacillus_barengoltzii	NaN	NaN	NaN	NaN	0	0	NaN
Unclassified.PRR11__Unclassified.PRR11	NaN	NaN	NaN	NaN	0	0	NaN
Unclassified.Flavobacteriaceae__Unclassified.Flavobacteriaceae	NaN	NaN	NaN	NaN	0	0	NaN
Leptotrichia__Unclassified.Leptotrichia	NaN	NaN	NaN	NaN	0	0	NaN
Unclassified.Lactobacillales__Unclassified.Lactobacillales	NaN	NaN	NaN	NaN	0	0	NaN
Unclassified.Rhodothermaceae__Unclassified.Rhodothermaceae	NaN	NaN	NaN	NaN	0	0	NaN
Rothia_dentocariosa	NaN	NaN	NaN	NaN	0	0	NaN
Unclassified.SB1__Unclassified.SB1	NaN	NaN	NaN	NaN	0	0	NaN
Unclassified.BME43__Unclassified.BME43	NaN	NaN	NaN	NaN	0	0	NaN
Giesbergeria__Unclassified.Giesbergeria	NaN	NaN	NaN	NaN	0	0	NaN
Mycobacterium__Unclassified.Mycobacterium	NaN	NaN	NaN	NaN	0	0	NaN
Candidatus_Nitrososphaera_SCA1145	NaN	NaN	NaN	NaN	0	0	NaN
Methanosarcina__Unclassified.Methanosarcina	NaN	NaN	NaN	NaN	0	0	NaN
Subtercola_boreus	NaN	NaN	NaN	NaN	0	0	NaN
Solirubrobacter__Unclassified.Solirubrobacter	NaN	NaN	NaN	NaN	0	0	NaN
Unclassified.auto67_4W__Unclassified.auto67_4W	NaN	NaN	NaN	NaN	0	0	NaN
Unclassified.Hyphomicrobiaceae__Unclassified.Hyphomicrobiaceae	NaN	NaN	NaN	NaN	0	0	NaN
Sutterella__Unclassified.Sutterella	NaN	NaN	NaN	NaN	0	0	NaN

## Sheet: Genus
Taxa	P Tissue.and.infection	FDR Tissue.and.infection	P adjusted Tissue.and.infection	F Value Tissue.and.infection	Sj-Carcass mean	Sj-Tegument mean	Fold Change
Unclassified	0.00044	0.051	0.051	29	1.65	0.42	3.93
Unclassified.ZB2	0.0069	0.3	0.8	12	0	0.43	#NAME?
Unclassified.Bacteroidales	0.0078	0.3	0.9	12	0.66	0.038	17.17
Prevotella	0.039	0.45	1	5.8	0.6	0.087	6.92
Bdellovibrio	0.053	0.45	1	5	0	0.41	#NAME?
Unclassified.BD15	0.077	0.45	1	4	0	0.16	#NAME?
Polynucleobacter	0.084	0.45	1	3.8	0	0.18	#NAME?
Acinetobacter	0.1	0.45	1	3.3	0	0.13	#NAME?
Unclassified.Neisseriaceae	0.1	0.45	1	3.3	0	0.13	#NAME?
Micrococcus	0.11	0.45	1	3.2	0	0.38	#NAME?
Unclassified.Streptophyta	0.11	0.45	1	3.1	0	0.088	#NAME?
Clostridium	0.12	0.45	1	2.9	0.29	0.017	17.28
Oribacterium	0.12	0.45	1	3	0.17	0	Inf
Rhodococcus	0.15	0.45	1	2.4	0	0.17	#NAME?
Escherichia	0.16	0.45	1	2.3	7.73	9.48	-1.2
Unclassified.Legionellales	0.19	0.45	1	2	0	0.15	#NAME?
Anoxybacillus	0.19	0.45	1	2	0	0.16	#NAME?
Paracoccus	0.21	0.45	1	1.8	0	0.18	#NAME?
Unclassified.TM71	0.21	0.45	1	1.9	0	0.09	#NAME?
Unclassified.Saprospiraceae	0.21	0.45	1	1.9	0	0.077	#NAME?
Unclassified.Phyllobacteriaceae	0.21	0.45	1	1.8	0	0.083	#NAME?
Propionibacterium	0.22	0.45	1	1.8	0	0.065	#NAME?
Unclassified.GKS2174	0.23	0.45	1	1.7	0	0.077	#NAME?
Pseudomonas	0.24	0.45	1	1.5	0.67	0.045	14.98
Streptococcus	0.25	0.45	1	1.5	0	0.082	#NAME?
Unclassified.Haliangiaceae	0.26	0.45	1	1.5	0	0.09	#NAME?
Blautia	0.27	0.45	1	1.4	0	0.1	#NAME?
Unclassified.Cryptophyta	0.3	0.45	1	1.2	0.35	0	Inf
Unclassified.Myxococcales	0.3	0.45	1	1.2	0.34	0	Inf
Sphingomonas	0.3	0.45	1	1.2	0.25	0	Inf
Variovorax	0.3	0.45	1	1.2	0.094	0	Inf
Rhodobacter	0.3	0.45	1	1.2	0.3	0	Inf
Unclassified.ACKM1	0.3	0.45	1	1.2	0.21	0	Inf
Unclassified.Chloroplast	0.3	0.45	1	1.2	0.57	0	Inf
Unclassified.YS2	0.3	0.45	1	1.2	0.24	0	Inf
Unclassified.Rickettsiales	0.3	0.45	1	1.2	0.34	0	Inf
Unclassified.Verrucomicrobiaceae	0.3	0.45	1	1.2	0.066	0	Inf
Aquaspirillum	0.3	0.45	1	1.2	0.38	0	Inf
Unclassified.Comamonadaceae	0.3	0.45	1	1.2	0.39	0	Inf
Unclassified.Solibacterales	0.3	0.45	1	1.2	0.26	0	Inf
Janthinobacterium	0.3	0.45	1	1.2	0.26	0	Inf
Unclassified.Thiotrichaceae	0.3	0.45	1	1.2	0.23	0	Inf
Unclassified.Hyphomonadaceae	0.3	0.45	1	1.2	0.18	0	Inf
Burkholderia	0.3	0.45	1	1.2	0.16	0	Inf
Unclassified.Chlamydomonadaceae	0.3	0.45	1	1.2	0.21	0	Inf
Zoogloea	0.3	0.45	1	1.2	0.2	0	Inf
Collimonas	0.3	0.45	1	1.2	0.34	0	Inf
Pedobacter	0.3	0.45	1	1.2	0.25	0	Inf
Unclassified.Syntrophobacteraceae	0.3	0.45	1	1.2	0.29	0	Inf
Serratia	0.3	0.45	1	1.2	0.19	0	Inf
Unclassified.HTCC2089	0.3	0.45	1	1.2	0.26	0	Inf
Finegoldia	0.3	0.45	1	1.2	0.2	0	Inf
Vibrio	0.3	0.45	1	1.2	0.19	0	Inf
Limnohabitans	0.31	0.45	1	1.2	0.094	0.2	-2.2
Unclassified.RB40	0.36	0.45	1	0.94	0.37	0.043	8.49
Rhodoferax	0.38	0.45	1	0.87	0.38	0.055	6.91
Bradyrhizobium	0.39	0.45	1	0.82	0	0.048	#NAME?
Leptothrix	0.39	0.45	1	0.82	0	0.045	#NAME?
Unclassified.Actinomycetales	0.39	0.45	1	0.82	0	0.033	#NAME?
Unclassified.Sphingobacteriales	0.39	0.45	1	0.82	0	0.063	#NAME?
Paucibacter	0.39	0.45	1	0.82	0	0.043	#NAME?
Unclassified.Chitinophagaceae	0.39	0.45	1	0.82	0	0.038	#NAME?
Flavobacterium	0.39	0.45	1	0.82	0	0.13	#NAME?
Klebsiella	0.39	0.45	1	0.82	0	0.1	#NAME?
Unclassified.Oxalobacteraceae	0.39	0.45	1	0.82	0	0.035	#NAME?
Unclassified.Gemmatimonadales	0.39	0.45	1	0.82	0	0.062	#NAME?
Unclassified.Rhodospirillaceae	0.39	0.45	1	0.82	0	0.067	#NAME?
Unclassified.C111	0.39	0.45	1	0.82	0	0.03	#NAME?
Unclassified.SM2F11	0.39	0.45	1	0.82	0	0.03	#NAME?
SMB53	0.39	0.45	1	0.82	0	0.053	#NAME?
Prosthecobacter	0.39	0.45	1	0.82	0	0.058	#NAME?
Oscillospira	0.39	0.45	1	0.82	0	0.13	#NAME?
Kaistobacter	0.39	0.45	1	0.82	0	0.075	#NAME?
Unclassified.MIZ46	0.39	0.45	1	0.82	0	0.06	#NAME?
Unclassified.Legionellaceae	0.39	0.45	1	0.82	0	0.067	#NAME?
Coprococcus	0.39	0.45	1	0.82	0	0.053	#NAME?
Hyphomicrobium	0.39	0.45	1	0.82	0	0.022	#NAME?
Luteolibacter	0.39	0.45	1	0.82	0	0.048	#NAME?
Sediminibacterium	0.39	0.45	1	0.82	0	0.043	#NAME?
Unclassified.Aerococcaceae	0.39	0.45	1	0.82	0	0.038	#NAME?
Enhydrobacter	0.39	0.45	1	0.82	0	0.05	#NAME?
Enterococcus	0.39	0.45	1	0.82	0	0.11	#NAME?
Unclassified.EW055	0.39	0.45	1	0.82	0	0.058	#NAME?
Methylotenera	0.39	0.45	1	0.82	0	0.068	#NAME?
Cloacibacterium	0.39	0.45	1	0.82	0	0.058	#NAME?
Haemophilus	0.39	0.45	1	0.82	0	0.017	#NAME?
Cellvibrio	0.39	0.45	1	0.82	0	0.053	#NAME?
Nitrospira	0.39	0.45	1	0.82	0	0.038	#NAME?
Granulicatella	0.39	0.45	1	0.82	0	0.11	#NAME?
Unclassified.Gemellaceae	0.39	0.45	1	0.82	0	0.083	#NAME?
Kocuria	0.39	0.45	1	0.82	0	0.1	#NAME?
Legionella	0.39	0.45	1	0.82	0	0.062	#NAME?
Unclassified.GN02	0.39	0.45	1	0.82	0	0.043	#NAME?
Paenibacillus	0.39	0.45	1	0.82	0	0.13	#NAME?
Pantoea	0.39	0.45	1	0.82	0	0.022	#NAME?
Bacteroides	0.39	0.45	1	0.82	0	0.07	#NAME?
Unclassified.Coxiellaceae	0.39	0.45	1	0.82	0	0.037	#NAME?
Anaerococcus	0.39	0.45	1	0.82	0	0.058	#NAME?
Unclassified.OPB56	0.39	0.45	1	0.82	0	0.022	#NAME?
Unclassified.Micromonosporaceae	0.39	0.45	1	0.82	0	0.03	#NAME?
Moraxella	0.39	0.45	1	0.82	0	0.08	#NAME?
Unclassified.SBRH58	0.43	0.49	1	0.67	0.34	0.078	4.31
Actinobacillus	0.43	0.49	1	0.67	0.39	0.092	4.3
Ralstonia	0.46	0.52	1	0.6	0.16	0.043	3.78
Curvibacter	0.48	0.53	1	0.55	0.62	0.2	3.17
Rubrivivax	0.51	0.56	1	0.48	0.13	0.043	3.05
Gemmata	0.52	0.57	1	0.44	0.18	0.062	2.85
Fluviicola	0.56	0.61	1	0.37	0.3	0.12	2.57
Alloiococcus	0.69	0.74	1	0.17	0.082	0.045	1.82
Zymomonas	0.73	0.78	1	0.13	0.11	0.068	1.67
Unclassified.SR1	0.76	0.8	1	0.097	0.11	0.16	-1.4
Lactobacillus	0.8	0.84	1	0.066	1.33	0.94	1.42
Hydrogenophaga	0.81	0.84	1	0.063	0.11	0.08	1.42
Staphylococcus	0.9	0.92	1	0.017	0.53	0.6	-1.1
Unclassified.Clostridiales	0.9	0.92	1	0.015	0.2	0.17	1.17
Corynebacterium	0.92	0.93	1	0.012	0.41	0.37	1.11
Unclassified.Cytophagaceae	0.99	0.99	1	0.00011	0.32	0.32	-1
Unclassified.Acidimicrobiales	NaN	NaN	NaN	NaN	0	0	NaN
Unclassified.GCA004	NaN	NaN	NaN	NaN	0	0	NaN
Planifilum	NaN	NaN	NaN	NaN	0	0	NaN
Unclassified.Sphingomonadaceae	NaN	NaN	NaN	NaN	0	0	NaN
Clavibacter	NaN	NaN	NaN	NaN	0	0	NaN
Unclassified.Acetobacteraceae	NaN	NaN	NaN	NaN	0	0	NaN
Unclassified.Lachnospiraceae	NaN	NaN	NaN	NaN	0	0	NaN
Unclassified.Intrasporangiaceae	NaN	NaN	NaN	NaN	0	0	NaN
Leucobacter	NaN	NaN	NaN	NaN	0	0	NaN
Ureibacillus	NaN	NaN	NaN	NaN	0	0	NaN
Turicibacter	NaN	NaN	NaN	NaN	0	0	NaN
Unclassified.A4b	NaN	NaN	NaN	NaN	0	0	NaN
Unclassified.Burkholderiales	NaN	NaN	NaN	NaN	0	0	NaN
Unclassified.WCHD330	NaN	NaN	NaN	NaN	0	0	NaN
Unclassified.Piscirickettsiaceae	NaN	NaN	NaN	NaN	0	0	NaN
Unclassified.Rhodocyclaceae	NaN	NaN	NaN	NaN	0	0	NaN
Bosea	NaN	NaN	NaN	NaN	0	0	NaN
Unclassified.JG30KFCM45	NaN	NaN	NaN	NaN	0	0	NaN
Unclassified.S247	NaN	NaN	NaN	NaN	0	0	NaN
B42	NaN	NaN	NaN	NaN	0	0	NaN
Peredibacter	NaN	NaN	NaN	NaN	0	0	NaN
Novosphingobium	NaN	NaN	NaN	NaN	0	0	NaN
Unclassified.Caldilineaceae	NaN	NaN	NaN	NaN	0	0	NaN
Unclassified.OD1	NaN	NaN	NaN	NaN	0	0	NaN
Unclassified.Gammaproteobacteria	NaN	NaN	NaN	NaN	0	0	NaN
Unclassified.Sinobacteraceae	NaN	NaN	NaN	NaN	0	0	NaN
Unclassified.Ruminococcaceae	NaN	NaN	NaN	NaN	0	0	NaN
Rothia	NaN	NaN	NaN	NaN	0	0	NaN
Unclassified.SHA31	NaN	NaN	NaN	NaN	0	0	NaN
Anaerolinea	NaN	NaN	NaN	NaN	0	0	NaN
Roseomonas	NaN	NaN	NaN	NaN	0	0	NaN
Unclassified.Pedosphaerales	NaN	NaN	NaN	NaN	0	0	NaN
Unclassified.Erythrobacteraceae	NaN	NaN	NaN	NaN	0	0	NaN
Azospira	NaN	NaN	NaN	NaN	0	0	NaN
Unclassified.Opitutaceae	NaN	NaN	NaN	NaN	0	0	NaN
Sterolibacterium	NaN	NaN	NaN	NaN	0	0	NaN
Rudanella	NaN	NaN	NaN	NaN	0	0	NaN
Sphingopyxis	NaN	NaN	NaN	NaN	0	0	NaN
Unclassified.Stramenopiles	NaN	NaN	NaN	NaN	0	0	NaN
Unclassified.Phycisphaerales	NaN	NaN	NaN	NaN	0	0	NaN
Bacillus	NaN	NaN	NaN	NaN	0	0	NaN
Unclassified.AKYG1722	NaN	NaN	NaN	NaN	0	0	NaN
Deefgea	NaN	NaN	NaN	NaN	0	0	NaN
Unclassified.Chromatiales	NaN	NaN	NaN	NaN	0	0	NaN
Unclassified.VC2_1_Bac22	NaN	NaN	NaN	NaN	0	0	NaN
Unclassified.Planococcaceae	NaN	NaN	NaN	NaN	0	0	NaN
Unclassified.Porphyromonadaceae	NaN	NaN	NaN	NaN	0	0	NaN
Tepidimonas	NaN	NaN	NaN	NaN	0	0	NaN
Unclassified.Gemm5	NaN	NaN	NaN	NaN	0	0	NaN
Unclassified.SC3	NaN	NaN	NaN	NaN	0	0	NaN
Unclassified.NKB19	NaN	NaN	NaN	NaN	0	0	NaN
Methylibium	NaN	NaN	NaN	NaN	0	0	NaN
Chryseobacterium	NaN	NaN	NaN	NaN	0	0	NaN
Unclassified.Methylophilaceae	NaN	NaN	NaN	NaN	0	0	NaN
Unclassified.Rhizobiales	NaN	NaN	NaN	NaN	0	0	NaN
Unclassified.Gaiellaceae	NaN	NaN	NaN	NaN	0	0	NaN
Unclassified.Gemmatimonadetes	NaN	NaN	NaN	NaN	0	0	NaN
Unclassified.Polyangiaceae	NaN	NaN	NaN	NaN	0	0	NaN
Unclassified.Alphaproteobacteria	NaN	NaN	NaN	NaN	0	0	NaN
Unclassified.S0208	NaN	NaN	NaN	NaN	0	0	NaN
Unclassified.TSCOR003O20	NaN	NaN	NaN	NaN	0	0	NaN
Unclassified.Betaproteobacteria	NaN	NaN	NaN	NaN	0	0	NaN
Lysobacter	NaN	NaN	NaN	NaN	0	0	NaN
Gemmatimonas	NaN	NaN	NaN	NaN	0	0	NaN
Unclassified.Syntrophaceae	NaN	NaN	NaN	NaN	0	0	NaN
Unclassified.Rickettsiaceae	NaN	NaN	NaN	NaN	0	0	NaN
Unclassified.Methylococcaceae	NaN	NaN	NaN	NaN	0	0	NaN
Unclassified.Chromatiaceae	NaN	NaN	NaN	NaN	0	0	NaN
Unclassified.ML615J28	NaN	NaN	NaN	NaN	0	0	NaN
Ruminococcus	NaN	NaN	NaN	NaN	0	0	NaN
Unclassified.Conexibacteraceae	NaN	NaN	NaN	NaN	0	0	NaN
Unclassified.R441B	NaN	NaN	NaN	NaN	0	0	NaN
Actinomyces	NaN	NaN	NaN	NaN	0	0	NaN
Unclassified.Aeromonadaceae	NaN	NaN	NaN	NaN	0	0	NaN
Euzebya	NaN	NaN	NaN	NaN	0	0	NaN
Dechloromonas	NaN	NaN	NaN	NaN	0	0	NaN
SJA88	NaN	NaN	NaN	NaN	0	0	NaN
Unclassified.BD73	NaN	NaN	NaN	NaN	0	0	NaN
Unclassified.Gemm1	NaN	NaN	NaN	NaN	0	0	NaN
Pseudoxanthomonas	NaN	NaN	NaN	NaN	0	0	NaN
Unclassified.Sva0725	NaN	NaN	NaN	NaN	0	0	NaN
Desulfotomaculum	NaN	NaN	NaN	NaN	0	0	NaN
Syntrophus	NaN	NaN	NaN	NaN	0	0	NaN
Unclassified.Procabacteriaceae	NaN	NaN	NaN	NaN	0	0	NaN
Salinicoccus	NaN	NaN	NaN	NaN	0	0	NaN
Phenylobacterium	NaN	NaN	NaN	NaN	0	0	NaN
Unclassified.Solirubrobacterales	NaN	NaN	NaN	NaN	0	0	NaN
Arcobacter	NaN	NaN	NaN	NaN	0	0	NaN
Unclassified.OM27	NaN	NaN	NaN	NaN	0	0	NaN
Unclassified.Deltaproteobacteria	NaN	NaN	NaN	NaN	0	0	NaN
Exiguobacterium	NaN	NaN	NaN	NaN	0	0	NaN
Treponema	NaN	NaN	NaN	NaN	0	0	NaN
Unclassified.Bacillaceae	NaN	NaN	NaN	NaN	0	0	NaN
Unclassified.Puniceicoccaceae	NaN	NaN	NaN	NaN	0	0	NaN
Unclassified.Bacteriovoracaceae	NaN	NaN	NaN	NaN	0	0	NaN
C39	NaN	NaN	NaN	NaN	0	0	NaN
Unclassified.Microthrixaceae	NaN	NaN	NaN	NaN	0	0	NaN
Planctomyces	NaN	NaN	NaN	NaN	0	0	NaN
Pilimelia	NaN	NaN	NaN	NaN	0	0	NaN
Candidatus_Koribacter	NaN	NaN	NaN	NaN	0	0	NaN
Pseudonocardia	NaN	NaN	NaN	NaN	0	0	NaN
Unclassified.OPB41	NaN	NaN	NaN	NaN	0	0	NaN
Unclassified.211ds20	NaN	NaN	NaN	NaN	0	0	NaN
Yersinia	NaN	NaN	NaN	NaN	0	0	NaN
Unclassified.Bacillales	NaN	NaN	NaN	NaN	0	0	NaN
Unclassified.TM7	NaN	NaN	NaN	NaN	0	0	NaN
Unclassified.Sediment4	NaN	NaN	NaN	NaN	0	0	NaN
Unclassified.Paenibacillaceae	NaN	NaN	NaN	NaN	0	0	NaN
Wautersiella	NaN	NaN	NaN	NaN	0	0	NaN
Sporosarcina	NaN	NaN	NaN	NaN	0	0	NaN
Sulfuritalea	NaN	NaN	NaN	NaN	0	0	NaN
Mycoplasma	NaN	NaN	NaN	NaN	0	0	NaN
Flectobacillus	NaN	NaN	NaN	NaN	0	0	NaN
Unclassified.3BR5F	NaN	NaN	NaN	NaN	0	0	NaN
Plesiomonas	NaN	NaN	NaN	NaN	0	0	NaN
Bifidobacterium	NaN	NaN	NaN	NaN	0	0	NaN
Unclassified.Chlorobi	NaN	NaN	NaN	NaN	0	0	NaN
Unclassified.Methylobacteriaceae	NaN	NaN	NaN	NaN	0	0	NaN
Azoarcus	NaN	NaN	NaN	NaN	0	0	NaN
Unclassified.RF39	NaN	NaN	NaN	NaN	0	0	NaN
Unclassified.EB1017	NaN	NaN	NaN	NaN	0	0	NaN
Weissella	NaN	NaN	NaN	NaN	0	0	NaN
Unclassified.ASSO13	NaN	NaN	NaN	NaN	0	0	NaN
Unclassified.Pasteurellales	NaN	NaN	NaN	NaN	0	0	NaN
Dokdonella	NaN	NaN	NaN	NaN	0	0	NaN
Unclassified.Caulobacteraceae	NaN	NaN	NaN	NaN	0	0	NaN
Unclassified.Clostridiaceae	NaN	NaN	NaN	NaN	0	0	NaN
Comamonas	NaN	NaN	NaN	NaN	0	0	NaN
Unclassified.Parachlamydiaceae	NaN	NaN	NaN	NaN	0	0	NaN
Unclassified.Lactobacillaceae	NaN	NaN	NaN	NaN	0	0	NaN
Luteimonas	NaN	NaN	NaN	NaN	0	0	NaN
Desulfococcus	NaN	NaN	NaN	NaN	0	0	NaN
Unclassified.Saprospirales	NaN	NaN	NaN	NaN	0	0	NaN
Carnobacterium	NaN	NaN	NaN	NaN	0	0	NaN
Unclassified.Koribacteraceae	NaN	NaN	NaN	NaN	0	0	NaN
Sulfuricurvum	NaN	NaN	NaN	NaN	0	0	NaN
Unclassified.Erysipelotrichaceae	NaN	NaN	NaN	NaN	0	0	NaN
Unclassified.Burkholderiaceae	NaN	NaN	NaN	NaN	0	0	NaN
Rheinheimera	NaN	NaN	NaN	NaN	0	0	NaN
WCHB105	NaN	NaN	NaN	NaN	0	0	NaN
Unclassified.PK29	NaN	NaN	NaN	NaN	0	0	NaN
Geothrix	NaN	NaN	NaN	NaN	0	0	NaN
Cupriavidus	NaN	NaN	NaN	NaN	0	0	NaN
Leptolyngbya	NaN	NaN	NaN	NaN	0	0	NaN
HA73	NaN	NaN	NaN	NaN	0	0	NaN
Eikenella	NaN	NaN	NaN	NaN	0	0	NaN
Beijerinckia	NaN	NaN	NaN	NaN	0	0	NaN
Unclassified.Anaerolinaceae	NaN	NaN	NaN	NaN	0	0	NaN
Methanocalculus	NaN	NaN	NaN	NaN	0	0	NaN
Unclassified.Pirellulaceae	NaN	NaN	NaN	NaN	0	0	NaN
Unclassified.LD1	NaN	NaN	NaN	NaN	0	0	NaN
Anaeromyxobacter	NaN	NaN	NaN	NaN	0	0	NaN
Unclassified.Pelobacteraceae	NaN	NaN	NaN	NaN	0	0	NaN
CF231	NaN	NaN	NaN	NaN	0	0	NaN
Fusobacterium	NaN	NaN	NaN	NaN	0	0	NaN
Unclassified.Thermoactinomycetaceae	NaN	NaN	NaN	NaN	0	0	NaN
Odoribacter	NaN	NaN	NaN	NaN	0	0	NaN
Nocardioides	NaN	NaN	NaN	NaN	0	0	NaN
Unclassified.PRR11	NaN	NaN	NaN	NaN	0	0	NaN
Unclassified.Flavobacteriaceae	NaN	NaN	NaN	NaN	0	0	NaN
Leptotrichia	NaN	NaN	NaN	NaN	0	0	NaN
Unclassified.Lactobacillales	NaN	NaN	NaN	NaN	0	0	NaN
Unclassified.Rhodothermaceae	NaN	NaN	NaN	NaN	0	0	NaN
Unclassified.SB1	NaN	NaN	NaN	NaN	0	0	NaN
Unclassified.BME43	NaN	NaN	NaN	NaN	0	0	NaN
Giesbergeria	NaN	NaN	NaN	NaN	0	0	NaN
Mycobacterium	NaN	NaN	NaN	NaN	0	0	NaN
Candidatus_Nitrososphaera	NaN	NaN	NaN	NaN	0	0	NaN
Methanosarcina	NaN	NaN	NaN	NaN	0	0	NaN
Subtercola	NaN	NaN	NaN	NaN	0	0	NaN
Solirubrobacter	NaN	NaN	NaN	NaN	0	0	NaN
Unclassified.auto67_4W	NaN	NaN	NaN	NaN	0	0	NaN
Unclassified.Hyphomicrobiaceae	NaN	NaN	NaN	NaN	0	0	NaN
Sutterella	NaN	NaN	NaN	NaN	0	0	NaN
Unclassified.Kineosporiaceae	NaN	NaN	NaN	NaN	0	0	NaN
Unclassified.BS119	NaN	NaN	NaN	NaN	0	0	NaN
Devosia	NaN	NaN	NaN	NaN	0	0	NaN
W22	NaN	NaN	NaN	NaN	0	0	NaN
Pseudanabaena	NaN	NaN	NaN	NaN	0	0	NaN
Mitsuaria	NaN	NaN	NaN	NaN	0	0	NaN
Rhodoplanes	NaN	NaN	NaN	NaN	0	0	NaN
Collinsella	NaN	NaN	NaN	NaN	0	0	NaN
Oenococcus	NaN	NaN	NaN	NaN	0	0	NaN

## Sheet: Phylum
Taxa	P Tissue.and.infection	FDR Tissue.and.infection	P adjusted Tissue.and.infection	F Value Tissue.and.infection	Sj-Carcass mean	Sj-Tegument mean	Fold Change
GN02	0.002	0.046	0.046	19	0	0.26	#NAME?
OD1	0.0069	0.079	0.15	12	0	0.44	#NAME?
TM7	0.087	0.55	1	3.7	0	0.15	#NAME?
Tenericutes	0.11	0.55	1	3.2	0.15	0	Inf
Bacteroidetes	0.14	0.55	1	2.6	1.42	0.75	1.88
Cyanobacteria	0.2	0.55	1	1.9	0.95	0.088	10.73
Proteobacteria	0.27	0.55	1	1.4	8.9	9.56	-1.1
Fibrobacteres	0.3	0.55	1	1.2	0.082	0	Inf
Chloroflexi	0.3	0.55	1	1.2	0.16	0	Inf
Unclassified	0.39	0.55	1	0.82	0	0.017	#NAME?
Spirochaetes	0.39	0.55	1	0.82	0	0.057	#NAME?
Nitrospirae	0.39	0.55	1	0.82	0	0.038	#NAME?
Gemmatimonadetes	0.39	0.55	1	0.82	0	0.062	#NAME?
Elusimicrobia	0.39	0.55	1	0.82	0	0.053	#NAME?
Chlorobi	0.39	0.55	1	0.82	0	0.022	#NAME?
Chlamydiae	0.39	0.55	1	0.82	0	0.043	#NAME?
Acidobacteria	0.41	0.55	1	0.76	0.45	0.093	4.86
TM6	0.43	0.55	1	0.67	0.34	0.078	4.31
Firmicutes	0.56	0.68	1	0.37	2.52	1.73	1.45
Actinobacteria	0.66	0.73	1	0.21	0.62	0.81	-1.3
Planctomycetes	0.67	0.73	1	0.19	0.18	0.1	1.76
SR1	0.76	0.79	1	0.097	0.11	0.16	-1.4
Verrucomicrobia	0.93	0.93	1	0.0078	0.066	0.075	-1.1
ZB3	NaN	NaN	NaN	NaN	0	0	NaN
WWE1	NaN	NaN	NaN	NaN	0	0	NaN
WS6	NaN	NaN	NaN	NaN	0	0	NaN
WS5	NaN	NaN	NaN	NaN	0	0	NaN
Thermi	NaN	NaN	NaN	NaN	0	0	NaN
Synergistetes	NaN	NaN	NaN	NaN	0	0	NaN
Parvarchaeota	NaN	NaN	NaN	NaN	0	0	NaN
OP3	NaN	NaN	NaN	NaN	0	0	NaN
NKB19	NaN	NaN	NaN	NaN	0	0	NaN
Lentisphaerae	NaN	NaN	NaN	NaN	0	0	NaN
LD1	NaN	NaN	NaN	NaN	0	0	NaN
Fusobacteria	NaN	NaN	NaN	NaN	0	0	NaN
Euryarchaeota	NaN	NaN	NaN	NaN	0	0	NaN
Crenarchaeota	NaN	NaN	NaN	NaN	0	0	NaN
BRC1	NaN	NaN	NaN	NaN	0	0	NaN
